# Supplementary material for: GmSPX8, a nodule-localized regulator confers nodule development and nitrogen fixation under phosphorus starvation in soybean
Source: BMC Plant Biol. 2022 Apr 1;22:161. doi: 10.1186/s12870-022-03556-2 (PMC8973899; doi:10.1186/s12870-022-03556-2)
Supplement: Supplementary file 4 — Additional file 4: Table S1. Transcriptome data showing all the DEGs. [file 12870_2022_3556_MOESM4_ESM.xls]

gene_id	LPZ_28_1	LPZ_28_2	LPZ_28_3	OPZ_28_1	OPZ_28_2	OPZ_28_3	LPZ_28d	OPZ_28d	log2FoldChange	pvalue	padj	gene_name	gene_chr	gene_start	gene_end	gene_strand	gene_length	gene_biotype	gene_description	tf_family
Glyma.08G195100	15075.2487550684	22010.123852302	16653.5204904253	102.024097964894	123.861594270949	141.580773642282	17912.9643659319	122.488821959375	7.19121082359443	4.41379865809255e-236	1.77929051505027e-231	-	Chr08	15713265	15715636	-	819	-	-	-
Glyma.03G078300	6642.66140957718	8279.26858894206	8426.85394349706	145.46010006876	146.471250368026	133.979121366186	7782.9279806721	141.970157267658	5.77702976501731	2.81853336316579e-233	4.10426089230477e-229	-	Chr03	19628680	19634712	-	1554	-	-	Glycos_transf_1
Glyma.01G135500	5736.50474160405	6646.86019969716	6880.57888034462	52.5272583581633	50.1344548239554	73.165903157421	6421.31460721528	58.6092054465132	6.77334823955849	3.05437157097498e-233	4.10426089230477e-229	-	Chr01	45776779	45781199	+	786	-	-	SPX
Glyma.08G195000	8525.33514562489	11615.2978139425	8202.50599906646	20.2027916762167	29.4908557787973	34.2074352424306	9447.71298621129	27.9670275658148	8.39629167501256	1.74712132356888e-221	1.76074886989271e-217	-	Chr08	15709167	15711390	-	789	-	-	-
Glyma.06G139500	4198.17053938612	5003.49604945062	5499.97614538708	105.054516716327	137.623993634387	142.530980176794	4900.54757807461	128.403163509169	5.25329359237877	3.97326944397262e-154	3.20340875650849e-150	-	Chr06	11374542	11383558	-	3765	-	-	ABC_membrane
Glyma.06G069000	2176.90813647193	3036.9369496556	2800.03492183575	23.2332104276491	27.5247987268775	22.8049568282871	2671.29333598776	24.5209886609379	6.76768907695079	1.40424072288896e-153	9.43462533684994e-150	-	Chr06	5290220	5291905	+	753	-	-	SPX
Glyma.04G147600	3041.48820438512	3569.38693433548	3391.10546773945	93.9429812944074	131.725822478628	112.124371072411	3333.99353548668	112.597724948482	4.88738462241954	8.67293726234196e-151	4.99462067027899e-147	-	Chr04	29849735	29853236	+	861	-	-	SPX
Glyma.13G113000	2541.50293699759	2747.70485921221	3138.28259190035	96.9734000458399	85.5234817585121	72.215696622909	2809.16346270338	84.904192809087	5.04987100949753	5.53598830623902e-149	2.78958450751384e-145	-	Chr13	22663207	22664088	-	543	-	-	-
Glyma.13G162600	7350.52967726443	8942.09212954149	8241.33545098714	93.9429812944074	175.962106146824	130.178295228139	8177.98575259769	133.361127556457	5.93773446477264	2.1077115895322e-141	9.44067439969133e-138	-	Chr13	27790437	27793621	-	1362	-	-	-
Glyma.07G011900	6463.56220931896	8686.8228982032	5361.91587189133	63.6387937800825	72.7441109210333	99.7716861237559	6837.4336598045	78.7181969416239	6.4389225248769	7.15814167268706e-140	2.88559007109361e-136	-	Chr07	908897	911028	-	819	-	-	-
Glyma.01G113000	8478.42821222393	13171.0158761759	9058.47969474013	288.899920969898	319.484270936971	338.273526286258	10235.97459438	315.552572731042	5.01937331773831	1.92074522752066e-120	7.0390074192557e-117	-	Chr01	38674554	38679976	-	1572	-	-	Glycos_transf_1
Glyma.12G184400	2421.03740349058	2889.03417613341	3878.63080852133	67.6793521153258	55.0495974537549	60.8132182087655	3062.90079604844	61.1807225926154	5.64640929138949	4.44231300628055e-120	1.49232101590985e-116	-	Chr12	34559090	34566079	+	1935	-	-	bZIP_1
Glyma.07G011800	4872.99074035906	5042.93678905654	4421.38025870151	26.2636291790816	71.7610823950734	55.1119790016937	4779.10259603904	51.0455635252829	6.54661486876732	2.38307993782826e-116	7.38974757336406e-113	-	Chr07	904208	906917	-	819	-	-	-
Glyma.10G086600	7405.96514401102	8572.8829837861	7513.93038500639	819.223202470585	884.725673363918	788.671423644927	7830.92617093451	830.87343315981	3.23648348765523	6.90187002874425e-112	1.98734417570527e-108	-	Chr10	11135206	11139218	-	1257	-	-	-
Glyma.19G064200	7202.34641038412	8661.62464789942	8456.19175161491	606.083750286499	727.441109210333	603.381149415095	8106.72093663281	645.635336303976	3.65036714715238	2.97974597637453e-111	8.00796798664067e-108	-	Chr19	15260613	15272460	-	675	-	-	-
Glyma.08G346100	2139.5958030848	3166.214929475	2227.08478682838	12.12167500573	23.5926846230378	37.0580548459665	2510.96517312939	24.2574714915781	6.68725733408735	1.77887986222985e-93	4.4818878128881e-90	-	Chr08	46093776	46094633	-	858	-	-	-
Glyma.05G063000	3212.05887129771	5404.47690211078	4398.94546425845	150.510797987814	152.369421523786	187.190687298856	4338.49374588898	163.356968936819	4.73060043402752	1.44391321379443e-90	3.42394291026359e-87	-	Chr05	5984515	5991318	-	672	-	-	-
Glyma.10G197800	1143.88953498256	1530.51981192961	1208.02739308784	34.3447458495683	55.0495974537549	32.3070221734067	1294.14558	40.5671218255766	4.99588049222204	3.24774924210915e-84	7.27351485821689e-81	-	Chr10	42914376	42918603	+	1713	-	-	AMP-binding
Glyma.08G033700	654.564934277064	818.395346822776	716.187668759222	25.2534895952708	16.7114849413185	22.8049568282871	729.715983286354	21.5899771216254	5.07954320505148	9.70310171277784e-84	2.05869176971316e-80	-	Chr08	2691132	2695840	+	1110	-	-	-
novel.981	1314.46020189515	1479.02773522188	1805.13807595698	7.07097708667583	5.89817115575946	1.90041306902392	1532.87533769134	4.95652043715307	8.28667573610978	1.02996508671628e-83	2.07599762878534e-80	-	Chr10	46844693	46849379	+	4043	-	-	-
Glyma.06G079500	993.574134765837	1465.88082201991	1630.83698066859	17.1723729247842	8.84725673363918	20.9045437592631	1363.43064581811	15.6413911392288	6.44360973528795	1.18349818741434e-83	2.27186566338319e-80	-	Chr06	6107326	6110770	+	705	-	-	-
Glyma.18G025500	3399.68660490156	5054.98812615835	3505.00519337344	236.372662611735	254.604388223616	247.05369897311	3986.55997481112	246.010249936154	4.01814850586913	2.0852201961785e-83	3.82088166128854e-80	-	Chr18	1879117	1887759	+	2673	-	-	-
Glyma.18G006700	3863.42560557017	3816.98713297263	4164.24299931567	421.228206449117	537.71660370007	448.497484289645	3948.21857928615	469.147431479611	3.07310329674232	9.78973338057105e-83	1.71584231320687e-79	-	Chr18	493222	495254	-	732	-	-	-
Glyma.07G266200	2564.95640369807	4327.52559564922	2129.579718672	38.3853041848116	48.1683977720356	58.9128051397416	3007.35390600643	48.4888356988629	5.95291288218529	3.49174076094952e-82	5.8649605648082e-79	-	Chr07	43986532	43990202	+	813	-	-	-
Glyma.09G073000	673.754134304731	763.616541814558	951.753010411351	11.1115354219192	11.7963423115189	13.3028914831674	796.37456217688	12.0702564055352	6.04272122912644	1.36454994328882e-80	2.20030949255436e-77	-	Chr09	7650927	7651406	-	267	-	-	-
novel.571	1693.97993577566	2686.35259760301	2091.61314346067	109.09507505157	107.15010932963	122.576642952043	2157.31522561311	112.940609111081	4.25511476776546	5.00060054771342e-80	7.75323881843936e-77	-	Chr06	4561620	4568346	-	3524	-	PF05011:Lariat debranching enzyme, C-terminal domain	-
Glyma.09G092700	34603.4579832235	46343.9646130525	35308.0520698296	4182.98801656066	3766.96531147837	4236.02073085432	38751.8248887019	4061.99135296445	3.2539878773534	1.49287587281114e-78	2.22891896980602e-75	-	Chr09	12673090	12675924	+	771	-	-	-
Glyma.06G028200	3113.98073782297	3664.70205504978	3034.73738677853	114.145772970624	201.520847821781	124.477056021067	3271.14005988376	146.714558937824	4.47856615859907	9.57930268450121e-78	1.37914589220576e-74	-	Chr06	2196938	2202255	+	1425	-	-	Metallophos
Glyma.07G059300	5651.21940814775	7930.87538908979	6600.14394980637	645.479194055122	681.238768490217	736.410064246769	6727.4129156813	687.709342264036	3.29003558337251	1.14288760820575e-74	1.58869259524104e-71	-	Chr07	5293201	5300088	-	813	-	-	Ribonuclease_T2
Glyma.12G182500	820.87133451684	725.271378308805	928.455339258943	31.3143270981358	17.6945134672784	35.1576417769425	824.866017361529	28.0554941141189	4.87695767285222	1.9958908915714e-74	2.68194512070088e-71	-	Chr12	34361981	34364097	-	204	-	-	-
Glyma.11G239400	17720.1601588817	16190.4236082289	19947.1208900084	1786.93692376136	2363.20057640762	2060.04776682193	17952.5682190396	2070.06175566364	3.11643830532218	4.00315032184979e-73	5.20564502498092e-70	-	Chr11	33387740	33388807	+	555	-	-	-
Glyma.03G251400	716.396801032878	789.910368218503	958.656024086139	44.4461416876766	27.5247987268775	35.1576417769425	821.654397779173	35.7095273971655	4.5264101861711	1.14745467859503e-72	1.44550603136009e-69	-	Chr03	44718734	44719931	+	849	-	-	Pkinase
Glyma.17G046700	594.865200857658	808.535161921297	743.799723458373	7.07097708667583	18.6775419932383	15.2033045521914	715.733362079109	13.6506078773685	5.70711450076765	3.60883345184798e-71	4.40846345790593e-68	-	Chr17	3494399	3495286	+	486	-	-	-
Glyma.04G157800	538.363667442862	606.949159491055	711.87328521248	29.2940479305141	30.4738843047572	30.4066091043827	619.062037382132	30.0581804465514	4.36483467079415	6.74704057692449e-71	7.99960881579354e-68	-	Chr04	38302988	38320311	+	417	-	-	-
Glyma.01G131500	2227.0132698775	2786.05002271796	2637.81410047824	363.6502501719	351.924212293648	345.875178562354	2550.2924643579	353.8165470093	2.84973828210483	1.04235166191682e-70	1.20055086271974e-67	-	Chr01	44789012	44792912	+	1404	-	-	Pkinase
Glyma.07G123500	943.469001360264	976.158305246443	885.31150379152	124.247168808732	119.929480167109	120.676229883019	934.979603466076	121.617626286287	2.94234125704243	1.73715169660101e-70	1.94522386648278e-67	-	Chr07	14612400	14617190	+	501	-	-	-
Glyma.05G247900	5714.11734157177	6329.1431306495	8230.98093047496	634.367658633203	658.629112393139	532.115659326698	6758.08046756541	608.37081011768	3.47385661221512	1.13120601047303e-69	1.23246423497807e-66	-	Chr05	42109945	42112794	-	1111	-	-	Metallophos
Glyma.11G155000	4939.08687378769	6842.96832162658	5537.07984388907	217.180010519329	315.552156833131	153.933458590938	5773.04501310111	228.888541981132	4.65695658716265	2.59599806693756e-67	2.75394405458913e-64	-	Chr11	12662448	12663222	+	285	-	-	-
Glyma.11G119000	13460.1577527398	12759.0792625141	7973.84367108912	330.315643906142	454.159178993478	569.173714172664	11397.6935621143	451.216179024095	4.65840737077932	2.92313188348482e-67	3.02146903812924e-64	-	Chr11	9042533	9044277	-	714	-	-	-
Glyma.05G138400	1492.49333548516	2005.99983940094	1342.6361597462	100.003818797272	122.878565744989	95.0206534511961	1613.70977821077	105.967679331152	3.92851635994145	3.26212417666715e-67	3.28756874524516e-64	-	Chr05	33079962	33085524	+	1026	-	-	Metallophos
Glyma.13G147200	611.922267548917	772.381150615873	1097.57917429124	9.09125625429749	10.813313785559	11.4024784141435	827.294197485344	10.435682818	6.30749609184552	9.27186519062716e-67	9.11627876986737e-64	-	Chr13	26048452	26048664	-	213	-	-	-
Glyma.13G166800	4107.55487258881	4833.68175392515	4681.96902492474	281.828943883222	460.057350149238	357.277656976497	4541.06855047957	366.387983669652	3.63138795592006	1.13465052253903e-66	1.08904837772841e-63	-	Chr13	28161946	28164623	+	855	-	-	SPX
Glyma.06G116900	1499.95580216259	1345.36745100183	1796.50930886349	126.267447976354	161.216678257425	123.526849486555	1547.27752067597	137.003658573445	3.49799379164791	3.51369264282862e-66	3.29404599576063e-63	-	Chr06	9502692	9518655	+	3217	-	-	-
Glyma.01G178800	1317.65840189976	2185.6743198279	1138.99725633997	2.02027916762166	2.94908557787973	8.55185881060764	1547.44332602254	4.50707451870301	8.40646612300862	8.38584002921156e-66	7.68295416494492e-63	-	Chr01	51487134	51492837	-	1191	-	-	-
Glyma.13G165700	576.742067498195	758.138661313736	591.070545903695	31.3143270981358	36.3720554605166	40.8588809840143	641.983758238542	36.1817545142222	4.14677782022855	5.04931758210339e-65	4.5232908971056e-62	-	Chr13	28056810	28059907	+	1197	-	-	-
Glyma.15G133000	666.291667627305	678.161606001738	912.060681781322	5.05069791905416	7.86422820767927	18.0539241557272	752.171318470122	10.3229500941536	6.17520446511284	1.05006553635547e-64	9.20222650033954e-62	-	Chr15	10693333	10695547	-	279	-	-	-
Glyma.08G175200	2548.96540367502	3263.72120238962	2293.52629344821	82.8314458724883	47.1853692460756	26.6057829663349	2702.07096650428	52.2075326949663	5.69683594849006	1.73771644982482e-64	1.49044309628379e-61	-	Chr08	13981187	13982765	-	660	-	-	GST_N
Glyma.05G247800	3784.53667212309	4969.53319034553	5214.36395459274	461.63378980155	396.160495961843	523.56380051609	4656.14460568712	460.452695426495	3.33793597129914	1.93959440670498e-64	1.62893603589773e-61	-	Chr05	42105777	42107998	-	1126	-	-	Metallophos
Glyma.20G113300	748.378801078989	961.915815944307	799.886709566022	82.8314458724883	79.6253106027526	84.5683815715645	836.727108863106	82.3417126822685	3.34460133537311	1.36985588272944e-63	1.12697204784876e-60	-	Chr20	35529858	35534127	-	2004	-	-	AAA
Glyma.06G277500	4770.6483402115	6084.82966031285	6311.94312888399	801.04068996199	717.610823950734	665.144574158372	5722.47370980278	727.932029357032	2.97499434606238	2.0905617370938e-63	1.68549449491451e-60	-	Chr06	46935641	46944254	+	2901	-	-	-
Glyma.06G312600	3047.88460439434	4621.13999049326	1831.88725394678	18.182512508595	50.1344548239554	33.2572287079186	3166.97061627813	33.858065346823	6.54594793741568	6.19044824368695e-63	4.89312450195114e-60	-	Chr06	50110112	50120250	+	1830	-	-	Pkinase_Tyr
Glyma.08G056400	7136.25027695549	7832.273540075	8348.33216294635	1227.31959433016	1487.32215977734	1254.27262555579	7772.28532665895	1322.97145988776	2.55460553856565	4.77116664778744e-61	3.69875519049245e-58	-	Chr08	4330055	4332640	-	1030	-	-	Metallophos
Glyma.06G144100	4030.79807247814	3999.94834170007	3287.56026261763	624.266262795094	658.629112393139	590.078257931928	3772.76889226528	624.324544373387	2.59512390494651	7.42930501177179e-61	5.65075742706687e-58	-	Chr06	11736263	11743912	+	1334	-	-	-
Glyma.10G205500	1760.07606920429	2468.3329536703	2932.05505836607	179.804845918328	164.165763835305	192.891926505928	2386.82136041355	178.954178753187	3.73752580402593	3.5829173143071e-60	2.67471412545089e-57	-	Chr10	43701930	43711002	+	3099	-	-	-
Glyma.01G230200	37889.0754546273	31593.1280004396	37609.344253662	6315.39267798532	5579.66991334845	6717.00999246505	35697.1825695763	6204.02419459961	2.52453495414496	3.48603147215228e-59	2.55507092191641e-56	-	Chr01	55772244	55776690	+	399	-	-	-
Glyma.02G098800	2188.63486982217	2676.49241270153	2504.93108723858	395.974716853846	449.244036363679	432.343973202942	2456.68612325409	425.854242140156	2.52815526690747	2.82455511342926e-57	2.03327617379572e-54	-	Chr02	9169020	9171899	-	1116	-	-	Myb_DNA-binding
Glyma.19G188000	7236.46054376664	7877.19216018174	10995.6379072274	905.085067094506	956.486755758992	771.567706023712	8703.09687039193	877.713176292403	3.30989034095362	1.36089874211782e-56	9.6246579109217e-54	-	Chr19	44613447	44614173	-	354	-	-	-
Glyma.11G226200	1060.73633486267	1355.22763590331	1356.44218709578	128.287727143976	161.216678257425	156.784078194473	1257.46871928725	148.762827865291	3.07906788219728	9.1653085601574e-56	6.37020549443216e-53	-	Chr11	32132192	32138968	+	1227	-	-	-
Glyma.17G086800	412.567800594827	541.214593481193	673.043833291799	16.1622333409733	18.6775419932383	11.4024784141435	542.275409122606	15.414084582785	5.14053901442763	1.19008041943146e-55	8.13127489290188e-53	-	Chr17	6703100	6706716	+	1014	-	-	adh_short
Glyma.10G293500	1105.51113492722	1992.85292619897	1081.18451681362	11.1115354219192	9.83028525959909	30.4066091043827	1393.18285931327	17.116143261967	6.33991834890182	1.44857654578307e-55	9.73250295226787e-53	-	Chr10	51103542	51107669	+	2229	-	-	-
Glyma.10G151800	991.44200142943	1365.08782080479	1613.57944648162	77.7807479534341	103.21799522579	71.265490088397	1323.36975623861	84.0880777558739	3.97689352066089	1.61955941371309e-55	1.07028982107545e-52	-	Chr10	38664102	38666285	+	507	-	-	-
Glyma.06G169800	2386.92327010806	2738.9402504109	2354.79053981195	506.079931489227	506.259690869353	526.414420119626	2493.55135344363	512.918014159402	2.28114149797827	3.30822998604351e-55	2.15098979350623e-52	-	Chr06	14183559	14185892	-	1116	-	-	-
Glyma.09G023800	3964.70193904952	4919.13668973797	2345.29889600911	212.129312600275	165.148792361265	168.186556608617	3743.04584159887	181.821553856719	4.36372598398954	1.36969426879824e-54	8.76430402599914e-52	-	Chr09	1936217	1941895	-	660	-	-	CBFB_NFYA
Glyma.17G114700	7404.89907734282	9122.86218606861	10111.1892801453	370.721227258576	728.424137736293	538.767105068282	8879.65018118556	545.970823354383	4.0234894077421	1.44700661457419e-54	9.11433291354916e-52	-	Chr17	9074437	9077350	+	888	-	-	SPX
Glyma.15G129900	1507.41826884001	1998.33080669979	1207.1645163785	134.348564646841	128.776736900748	131.128501762651	1570.9711973061	131.417934436746	3.57899578243765	1.59589876917958e-54	9.89751864356419e-52	-	Chr15	10432073	10438579	-	618	-	-	CBFB_NFYA
Glyma.03G127200	720.661067705693	994.783098949237	927.592462549595	73.7401896181908	94.3707384921513	87.4190011751004	881.012209734842	85.1766430951475	3.3701199518217	3.09331001447537e-54	1.88935626217471e-51	-	Chr03	34122317	34127918	+	2637	-	-	Glyco_hydro_31
Glyma.04G187700	1533.0038688769	1729.91466215952	1914.72341804423	169.70345008022	167.114849413185	102.622305727292	1725.88064969355	146.480201740232	3.55986111013187	4.57948059025194e-54	2.75534360528711e-51	-	Chr04	45854481	45857173	+	585	-	-	-
Glyma.U031300	2458.3497368777	2541.73655238131	2717.1987577383	483.856860645389	585.885001472106	528.31483318865	2572.42834899911	532.685565102048	2.27179926061461	2.1319636616231e-51	1.26387822246103e-48	-	scaffold_28	342954	349012	-	1366	-	-	-
Glyma.13G291000	713.198601028267	923.570652438554	856.836572383021	111.115354219192	87.4895388104319	102.622305727292	831.201941949947	100.409066252305	3.04968071253623	3.23461439359359e-51	1.88976486137021e-48	-	Chr13	39127484	39132434	+	1095	-	-	-
Glyma.09G229200	2901.83347085044	3217.70700618272	3062.34944147768	211.119173016464	369.618725760926	228.049568282871	3060.62997283695	269.59582235342	3.504918123324	2.07284011911323e-50	1.19371901259561e-47	-	Chr09	45317709	45321504	-	1395	-	-	Metallophos
Glyma.11G050200	705.736134350842	805.248433620803	918.100818746761	105.054516716327	87.4895388104319	108.323544934363	809.695128906135	100.289200153707	3.01366499993683	2.59075826555911e-50	1.470966861989e-47	-	Chr11	3761037	3762845	+	888	-	-	-
Glyma.17G108700	6545.64934277065	6971.15072534581	5990.09011629701	312.133131397547	593.749229679785	301.215471440291	6502.29672813782	402.365944172541	4.01439101874813	1.52055272035068e-49	8.51340573094122e-47	-	Chr17	8527140	8530377	+	1371	-	-	-
Glyma.07G049900	7161.83587699238	7239.56686988608	8317.26860140981	1417.2258360866	1434.23861937551	1101.28937349936	7572.89044942942	1317.58460965382	2.52314075741984	2.21397818312225e-49	1.22260121257567e-46	-	Chr07	4243258	4248040	+	1860	-	-	Glycos_transf_1
Glyma.04G076900	3948.71093902646	6626.04425379404	2932.05505836607	178.794706334517	127.793708374788	216.647089868727	4502.27008372886	174.411834859344	4.68968810637339	4.50400013524969e-49	2.45358450611062e-46	-	Chr04	6467994	6471180	-	1170	-	-	-
Glyma.13G036300	415.766000599438	632.147409794835	566.04712133259	2.02027916762166	4.91514262979955	4.7510326725598	537.986843908954	3.895484823327	7.10131565204277	4.78801969595156e-49	2.57352866644266e-46	-	Chr13	11406312	11416269	+	1830	-	-	Pkinase
Glyma.15G114700	353.934133843624	495.20039727429	466.816299757517	26.2636291790816	23.5926846230378	14.2530980176794	438.650276958477	21.369803939933	4.36421823974188	8.16865800077616e-49	4.33282817535906e-46	-	Chr15	9024267	9025694	-	1080	-	-	-
Glyma.01G194900	3120.3771378322	3899.15534048495	2604.16190881365	417.187648113874	471.853692460756	422.841907857822	3207.8981290436	437.294416144151	2.87469806748626	4.09458146929998e-48	2.14364634013534e-45	-	Chr01	52912375	52915664	+	1143	-	-	-
Glyma.13G094500	1835.76680264675	2486.95774737309	1659.31191207709	256.575454287951	268.366787587055	259.406383921765	1994.01215403231	261.449541932257	2.93070129755028	5.76607584994723e-47	2.9800262777317e-44	-	Chr13	20961914	20968581	-	3333	-	-	Pkinase_Tyr
Glyma.12G015800	697.207601005212	879.74760843198	1042.35506489294	89.9024229591641	75.693196498913	98.8214795892439	873.103424776711	88.1390330157737	3.30851247619926	6.83580253216442e-47	3.48816293261535e-44	-	Chr12	1126280	1132370	-	3894	-	-	-
Glyma.09G164700	857.117601235765	1270.86827619066	1045.80657173033	132.328285479219	136.640965108427	121.626436417531	1057.93081638558	130.198562335059	3.02260208099145	2.13934976622385e-46	1.0780183472002e-43	-	Chr09	38873330	38879453	+	2439	-	-	-
Glyma.06G105600	454.144400654771	703.359856305518	496.154107875365	34.3447458495683	32.439941356677	43.7095005875502	551.219454945218	36.8313959312652	3.90145195090792	5.1168321229626e-46	2.54653995729467e-43	-	Chr06	8446202	8450551	-	1098	-	-	-
Glyma.13G249700	1235.57126844807	805.248433620803	1540.234926187	1.01013958381083	3.93211410383964	0.95020653451196	1193.68487608529	1.96415340738748	9.2497920544887	1.77109197606796e-45	8.70686094381118e-43	-	Chr13	35731494	35733559	+	609	-	-	FMN_red
Glyma.17G036800	308.093267110866	420.701222463114	409.866436940518	5.05069791905416	1.96605705191982	9.50206534511961	379.553642171499	5.50627343869786	6.09704823157247	1.85910865155427e-45	9.0294443327055e-43	-	Chr17	2691257	2692110	+	495	-	-	-
Glyma.19G026600	446.681933977345	635.434138095328	401.237669847034	7.07097708667583	20.6435990451581	8.55185881060764	494.451247306569	12.0888116474805	5.353009549532	2.07725949061722e-45	9.96886721259064e-43	-	Chr19	3303658	3312907	-	1764	-	-	Metallophos
Glyma.15G128700	10960.2314158021	15510.0708500268	11108.6747561521	1403.08388191325	1884.46568426515	1387.30154038746	12526.3256739937	1558.28370218862	3.00690627965787	1.04196463270079e-44	4.94160920863932e-42	-	Chr15	10263477	10266711	+	1065	-	-	-
Glyma.06G178000	1803.78480260064	1739.774847061	2236.57643063121	326.275085570899	285.078272528374	232.80060095543	1926.71202676428	281.384653018234	2.77642190509778	3.30998159563628e-44	1.55049528674216e-41	-	Chr06	15064479	15066468	-	561	-	-	-
Glyma.08G093500	828.333801194266	1183.22218817751	942.261366608518	41.4157229362441	42.2702266162761	83.6181750370525	984.605785326764	55.7680415298576	4.13909708739293	3.34622668055586e-44	1.55049528674216e-41	-	Chr08	7088454	7092027	+	999	-	-	Metallophos
Glyma.18G072800	1850.6917360016	2335.76824555041	2900.99149682952	299.001316808006	331.280613248489	325.920841337602	2362.48382612718	318.734257131366	2.89008483827457	5.531719196731e-44	2.53403027566614e-41	-	Chr18	6873417	6878947	-	987	-	-	BTB
Glyma.02G063600	609.79013421251	1029.8415341545	718.776298887267	3.0304187514325	23.5926846230378	11.4024784141435	786.135989084758	12.6751939295379	5.9507659729057	1.11036627638262e-43	5.02933543073438e-41	-	Chr02	5705744	5710339	-	795	-	-	Abhydrolase_1
Glyma.19G177100	1456.24706876624	1542.57114903142	1717.12465160344	365.670529339521	381.415068072445	358.227863511009	1571.98095646703	368.437820307658	2.09352280767538	3.0613942859875e-43	1.37123251618587e-40	-	Chr19	43656382	43660685	+	1107	-	-	-
Glyma.15G085700	295.300467092422	324.29052564865	380.528628822671	1.01013958381083	9.83028525959909	5.70123920707176	333.373207187914	5.51388801682723	5.90993460265148	7.49892456756925e-43	3.3219411776687e-40	-	Chr15	6566627	6567297	+	291	-	-	-
Glyma.19G064400	1012.7633347935	1383.71261450758	1217.51903689068	47.4765604391091	110.09919490751	71.265490088397	1204.66499539726	76.2804151450053	3.98040274174446	8.20320708881413e-43	3.59443134961169e-40	-	Chr19	15271161	15271511	+	237	-	-	-
Glyma.07G145900	327.282467138532	384.54721115769	371.899861729186	42.425862520055	45.2193121941558	38.9584679149904	361.243180008469	42.2012142097337	3.09847295157123	1.46491857575683e-42	6.34987071246335e-40	-	Chr07	17465598	17470178	-	1707	-	-	-
Glyma.09G153900	17575.175092006	18688.3371166036	16653.5204904253	4850.69028145962	5116.66347762133	4350.99572153027	17639.0108996783	4772.78316020374	1.88586507367788	1.4022818360071e-41	5.95531929878666e-39	-	Chr09	37666799	37671117	+	1338	-	-	-
Glyma.05G000700	10349.3752149214	11081.7522531625	13560.107487411	2453.62904907651	2691.53210407823	2417.32542379843	11663.744985165	2520.82885898439	2.21014125377906	1.40344148984107e-41	5.95531929878666e-39	-	Chr05	70724	73665	-	1536	-	-	PK
Glyma.01G083300	582.072400839214	1129.53895926945	610.053833509361	22.2230708438383	10.813313785559	31.3568156388947	773.888397872676	21.4644000894307	5.16921349710786	5.32697330557632e-41	2.23688487389992e-38	-	Chr01	24263040	24269044	-	948	-	-	-
Glyma.17G105800	550.090400793103	617.904920492698	781.766298669705	79.8010271210558	70.7780538691135	89.3194142441243	649.920539985169	79.9661650780978	3.0232480737277	8.39897038979512e-41	3.49050818921052e-38	-	Chr17	8293050	8296327	-	1152	-	-	PP2C
Glyma.05G003900	504.249534060345	410.841037561634	561.732737785847	52.5272583581633	33.4229698826369	28.5061960353588	492.274436469275	38.1521414253863	3.69387143207151	1.2067021168467e-40	4.96373221778818e-38	-	Chr05	307461	312091	+	2277	-	-	-
Glyma.10G025400	2167.3135364581	2267.84252734022	2165.82054046463	661.641427396095	673.374540282538	670.845813365444	2200.32553475432	668.620593681359	1.71835639211312	1.37540883688212e-40	5.60055363963554e-38	-	Chr10	2204704	2208295	+	735	-	-	-
Glyma.19G133500	337.943133820569	374.687026256211	513.411642062334	34.3447458495683	26.5417702009176	32.3070221734067	408.680600713038	31.0645127412975	3.71951163732971	1.4240646806905e-40	5.74068954079953e-38	-	Chr19	39464716	39465776	+	288	-	-	-
Glyma.07G236700	578.874200834603	656.250083998451	388.294519206807	0	4.91514262979955	2.85061960353588	541.13960134662	2.58858741111181	7.69397251481476	4.18246589060291e-40	1.6693422275444e-37	-	Chr07	41830397	41830891	-	495	-	-	-
Glyma.12G048000	393.378600567161	650.772203497629	310.635615365446	16.1622333409733	14.7454278893986	12.3526849486555	451.595473143412	14.4201153930091	4.96967292406297	4.83043880739125e-40	1.90906518827016e-37	-	Chr12	3480508	3481344	-	231	-	-	-
Glyma.18G092800	257.988133705293	381.260482857197	260.588766223235	15.1520937571625	15.7284564153585	14.2530980176794	299.945794261908	15.0445493967335	4.31676270666163	1.24297189208529e-39	4.86472649647984e-37	-	Chr18	9340845	9342200	-	543	-	-	-
Glyma.11G142200	3251.50333802125	2783.85887051763	4268.65108114683	468.704766888226	495.446377083794	578.675779517784	3434.6710965619	514.275641163268	2.73961995806048	3.17223959234118e-39	1.22960886967748e-36	-	Chr11	10841923	10842700	-	255	-	-	-
Glyma.18G072900	533.033334101844	879.74760843198	433.164108092927	18.182512508595	34.4059984085968	19.9543372247512	615.315016875584	24.1809493806477	4.66844723681477	6.79160750314474e-39	2.60745982539782e-36	-	Chr18	6873609	6873833	+	225	-	-	-
Glyma.09G223700	9609.52494718805	11989.9848401987	9645.23585709709	2560.70384496046	2649.26187746196	2416.37521726392	10414.915214828	2542.11364656211	2.03451831582032	8.88399943402682e-39	3.37860174702348e-36	-	Chr09	44873159	44877116	-	1557	-	-	MFS_1
Glyma.11G013200	15394.0026888613	14170.1812795258	13218.4083105091	3900.14893309362	3701.10240023906	4289.23229678699	14260.8640929654	3963.49454337322	1.84715666195403	2.49578102101033e-38	9.40279668401574e-36	-	Chr11	916689	922046	+	419	-	-	-
Glyma.03G225500	469.069334009623	530.258832479549	612.642463637407	3.0304187514325	0.983028525959909	1.90041306902392	537.323543375526	1.97128678213878	8.09836396876669	3.1316238373636e-38	1.16890759381297e-35	-	Chr03	42786848	42791059	+	840	-	-	-
Glyma.09G011100	713.198601028267	892.894521633952	1017.33164032183	92.9328417105966	127.793708374788	128.277882159115	874.474920994685	116.334810748166	2.90977649662505	8.11207329117784e-38	3.0001275093024e-35	-	Chr09	847912	852938	+	816	-	-	-
Glyma.02G112400	3884.74693893424	3619.78343494304	3694.83806943011	1057.61614424994	1205.19297282685	1079.43462320559	3733.1228144358	1114.08124676079	1.74450559967227	1.45561024715632e-37	5.33441457121505e-35	-	Chr02	10905625	10907687	-	531	-	-	-
Glyma.13G275500	698.273667673416	903.850282635596	796.435202728629	130.308006311597	133.691879530548	160.584904332521	799.519717679213	141.528263391555	2.4971969135464	2.76206652764295e-37	1.00310293569678e-34	-	Chr13	37700569	37704898	+	1503	-	-	MatE
Glyma.17G132400	2050.04620295569	2675.39683660136	1201.9872561224	114.145772970624	135.657936582467	166.286143539593	1975.81009855982	138.696617697562	3.83151674338078	5.83350757886133e-37	2.0996460492773e-34	-	Chr17	10636008	10637777	+	1023	-	-	TCP
Glyma.15G112500	397.642867239976	474.384451371167	604.013696543922	57.5779562772175	48.1683977720356	58.9128051397416	492.013671718355	54.8863863963315	3.16525052718785	5.99267835612595e-37	2.13784822913406e-34	-	Chr15	8855605	8858218	-	921	-	-	-
Glyma.11G248300	737.718134396952	809.630738021461	669.592326454405	165.662891744977	146.471250368026	140.63056710777	738.980399624273	150.921569740258	2.29165044049208	7.67267145043551e-37	2.71316431149084e-34	-	Chr11	34082545	34086028	+	486	-	-	-
Glyma.10G018800	412.567800594827	621.191648793191	303.732601690658	19.1926520924058	22.6096560970779	25.6555764318229	445.830683692892	22.4859615404356	4.30633779345858	1.70626958157437e-36	5.98114255412398e-34	-	Chr10	1627550	1631309	+	948	-	-	-
Glyma.06G248900	508.513800733159	1089.00264356337	654.060545686133	41.4157229362441	50.1344548239554	30.4066091043827	750.525663327555	40.6522622881941	4.20726616051667	2.56327873885109e-36	8.90783556211767e-34	-	Chr06	42013055	42015422	+	1014	-	-	NAM
Glyma.05G136300	466.937200673215	484.244636272646	518.588902318425	97.9835396296507	79.6253106027526	71.265490088397	489.923579754762	82.9581134402668	2.56415864001697	4.74530847328071e-36	1.63498183910164e-33	-	Chr05	32861694	32867327	+	1758	-	-	-
Glyma.19G144600	216.411533645349	362.635689154403	357.230957670262	12.12167500573	18.6775419932383	13.3028914831674	312.092726823338	14.7007028273786	4.40827444126701	5.4519134397022e-36	1.86252147950233e-33	-	Chr19	40571580	40573775	+	1503	-	-	p450
Glyma.06G229900	3228.04987132077	5133.86960537018	5041.78861272305	713.158546170448	617.341914302823	547.318963878889	4467.90269647133	625.939808117387	2.83572631741138	7.77120671233963e-36	2.63254525199861e-33	-	Chr06	35345701	35354129	+	2967	-	-	-
Glyma.15G181600	524.504800756215	765.807694014887	815.418490334295	84.8517250401099	98.3028525959909	88.3692077096123	701.910328368465	90.5079284485711	2.95564392549033	1.12783134784017e-35	3.77037376486364e-33	-	Chr15	17656948	17658769	-	651	-	-	-
Glyma.14G210700	7002.99194343003	8987.01074964823	7689.95723371348	1580.86844866395	1998.4969932765	1748.38002350201	7893.31997559725	1775.91515514749	2.15201181633269	1.13171072025328e-35	3.77037376486364e-33	-	Chr14	47577189	47584929	+	1410	-	-	-
Glyma.08G182900	233.468600336608	303.474579745527	275.257670282159	2.02027916762166	0.983028525959909	8.55185881060764	270.733616788098	3.85172216806307	6.11340451402263	4.17505459696165e-35	1.3795475484649e-32	-	Chr08	14680507	14683313	+	1218	-	-	DUF6
Glyma.20G124600	2043.64980294647	2907.65896983621	1613.57944648162	256.575454287951	269.349816113015	306.916710647363	2188.2960730881	277.613993682777	2.9781040901836	2.65950006259412e-34	8.71624118075561e-32	-	Chr20	36699421	36703193	-	678	-	-	-
Glyma.16G178800	1473.3041354575	993.687522849073	1315.02410504705	145.46010006876	215.28324718522	175.788208884713	1260.67192111787	178.843852046231	2.81728336289977	2.76658877386972e-34	8.9940908590513e-32	-	Chr16	33950003	33953968	-	2100	-	-	HATPase_c
Glyma.06G020300	835.796267871691	729.653682709463	1568.7098575955	68.6894916991366	83.5574247065923	66.5144574158372	1044.71993605888	72.920457940522	3.84154061321512	3.90422149842269e-34	1.25909581635532e-31	-	Chr06	1539604	1541188	+	1305	-	-	-
novel.1431	396.576800571772	555.45708278333	597.973559578483	69.6996312829475	71.7610823950734	65.5642508813253	516.669147644528	69.008321519782	2.90548017946974	4.03071861728904e-34	1.28957403889013e-31	-	Chr15	5994719	5996503	+	1331	-	-	-
novel.1912	1165.21086834663	1732.10581435985	2372.04807399892	85.8618646239208	160.233649731465	135.87953443521	1756.4549189018	127.325016263532	3.78580774873187	5.19767751799811e-34	1.64983288272079e-31	-	Chr19	34391243	34392522	-	531	-	-	-
Glyma.02G217600	766.501934438452	1136.11241587044	1271.88026957963	150.510797987814	161.216678257425	139.680360573258	1058.16487329617	150.469278939499	2.81467832967993	5.18196424333881e-33	1.63199486388652e-30	-	Chr02	40441742	40452143	-	825	-	-	-
Glyma.02G117000	920.015534659783	1289.49306989345	1143.31163988671	202.027916762167	229.045646548659	234.701014024454	1117.60674814665	221.92485911176	2.33195208568781	6.90399258372195e-33	2.15747092275193e-30	-	Chr02	11395404	11402084	+	1972	-	-	Metallophos
Glyma.12G007500	1911.45753608921	2263.46022293956	1403.0375294006	276.778245964168	329.31455619657	254.655351249205	1859.31842947646	286.916051136648	2.69578171868152	9.69654147681886e-33	3.00682292318094e-30	-	Chr12	553730	557753	+	1422	-	-	Metallophos
Glyma.14G216300	14367.3804873811	13066.9361466603	14305.6329642881	4951.7042398407	4368.57876936584	4671.2153236608	13913.3165327765	4663.83277762245	1.57691200404855	1.28477345396828e-32	3.95357156308161e-30	-	Chr14	48088714	48091531	+	1104	-	-	Peptidase_C1
Glyma.06G120400	3155.55733788292	5116.34038776755	2908.75738721366	1.01013958381083	1.96605705191982	10.4522718796316	3726.88503762138	4.47615617178741	9.68971189895328	1.36805999878621e-32	4.17797232356587e-30	-	Chr06	9786617	9792682	+	1839	-	-	Pkinase
Glyma.02G092300	549.024334124899	907.137010936089	232.113834814736	10.1013958381083	8.84725673363918	5.70123920707176	562.758393291908	8.21663059293976	6.10077664895429	1.41238036628447e-32	4.28089303200447e-30	-	Chr02	8175730	8176545	+	414	-	-	-
Glyma.04G195200	238.798933677626	386.738363358019	270.080410026068	25.2534895952708	24.5757131489977	19.0041306902392	298.539235687238	22.9444444781693	3.70276821411502	1.69148789916596e-32	5.08860150680435e-30	-	Chr04	46709342	46712260	+	1590	-	-	-
Glyma.19G256000	301.696867101644	407.554309261141	285.61219079434	35.3548854333791	26.5417702009176	17.1037176212153	331.621122385708	26.3334577518373	3.65801403041986	3.26043589491416e-32	9.73590309598368e-30	-	Chr19	50021315	50024339	+	645	-	-	-
Glyma.05G209400	586.336667512028	705.551008505847	607.465203381316	138.389122982084	106.16708080367	96.92106652022	633.117626466397	113.825756768658	2.47661681161689	4.65495938217183e-32	1.37978472510376e-29	-	Chr05	39137625	39140988	-	572	-	-	UQ_con
Glyma.16G014900	201.486600290497	182.961208727448	300.281094853264	4.04055833524333	3.93211410383964	7.60165227609568	228.24296795707	5.19144157172622	5.45263667709453	1.06502909465568e-31	3.13382867618683e-29	-	Chr16	1304070	1306429	+	318	-	-	-
Glyma.18G008900	684.414800986768	695.690823604368	496.154107875365	78.7908875372449	109.11616638155	97.8712730547319	625.419910822167	95.2594423245089	2.71323024650735	1.66735652688727e-31	4.87061422549851e-29	-	Chr18	645064	648182	-	573	-	-	-
Glyma.07G222200	802.748201157377	993.687522849073	853.385065545627	133.33842506303	195.622676666022	170.086969677641	883.273596517359	166.349357135564	2.40791025689926	2.21619166188718e-31	6.42727469597093e-29	-	Chr07	39762520	39771134	-	1837	-	-	-
Glyma.03G032400	6411.32494257698	8911.41599873689	6987.57559230383	1.01013958381083	18.6775419932383	10.4522718796316	7436.77217787257	10.0466511522269	9.52950886006039	2.63367938488437e-31	7.58349166881849e-29	-	Chr03	3694048	3698244	-	789	-	-	SPX
Glyma.01G211500	707.868267687249	1034.22383855515	567.772874751287	76.7706083696233	78.6422820767927	99.7716861237559	769.954993664563	85.0615255233906	3.1765795138971	3.02630342088356e-31	8.65222294345092e-29	-	Chr01	54292771	54295324	+	810	-	-	Myb_DNA-binding
Glyma.04G084100	1610.82673565577	1414.38874531219	1271.88026957963	295.970898056574	218.2323327631	317.368982526995	1432.36525018253	277.190737782223	2.36902148457393	3.35248044940301e-31	9.51726703354465e-29	-	Chr04	7132409	7136777	+	1701	-	-	RPE65
Glyma.03G009700	1578.84473560966	1777.02443446659	1962.1816370584	304.052014727061	430.56649437044	390.534885684416	1772.68360237822	375.051131593972	2.24070564670863	4.16874139593984e-31	1.17517694512676e-28	-	Chr03	963591	968416	-	1347	-	-	Lipase_3
Glyma.10G288100	707.868267687249	796.483824819489	1069.96711959209	121.2167500573	154.335478575706	143.481186711306	858.106404032943	139.677805114771	2.61952938532899	7.12884730519088e-31	1.99568119838093e-28	-	Chr10	50704732	50706882	+	1428	-	-	-
Glyma.13G067700	1547.92880223176	1692.66507475393	1877.61971954225	425.26876478436	474.802778038636	501.709050222315	1706.07119884265	467.260197681771	1.86844733413193	7.5365253627809e-31	2.09525800292706e-28	-	Chr13	16753333	16759339	+	1155	-	-	-
Glyma.15G115500	1316.59233523155	1410.00644091153	1476.38204969522	409.106531443387	443.345865207919	452.298310427693	1400.99360861277	434.916902359666	1.68769180669099	9.76737127891279e-31	2.69686486983241e-28	-	Chr15	9087902	9093221	+	813	-	-	-
Glyma.20G167500	2060.70686963773	3512.41697712693	3089.96149617684	0	1.96605705191982	0	2887.69511431383	0.65535235063994	12.108937722443	1.04218133031305e-30	2.85798733248843e-28	-	Chr20	40540605	40542727	-	717	-	-	-
Glyma.04G051000	632.177534244787	690.212943103546	396.923286300292	39.3954437686225	65.8629112393139	36.1078483114545	573.104587882875	47.1220677731303	3.60380571857919	1.54503897413367e-30	4.20835210305922e-28	-	Chr04	4142878	4145133	+	711	-	-	Myb_DNA-binding
Glyma.18G220900	3754.68680541339	2891.22532833374	3634.43669977571	939.429812944074	962.384926914751	910.297860062458	3426.78294450762	937.370866640428	1.87031544509678	2.08090689746214e-30	5.62990059399287e-28	-	Chr18	50788395	50793758	-	1158	-	-	-
Glyma.12G193500	1010.6312014571	1193.08237307899	1399.5860225632	259.605873039384	279.180101372614	283.161547284564	1201.09986569976	273.982507232187	2.13260634043921	2.2655171018636e-30	6.08850169402169e-28	-	Chr12	35498865	35503832	-	1053	-	-	ADH_zinc_N
Glyma.13G040200	192.958066944868	297.996699244705	426.261094418139	16.1622333409733	7.86422820767927	9.50206534511961	305.738620202571	11.1761756312574	4.77967005451727	2.51609155353106e-30	6.71713130502941e-28	-	Chr13	12579481	12581070	+	1590	-	-	Sugar_tr
Glyma.10G276500	1673.72466907979	1758.3996407638	1930.25519881251	496.98867523493	525.920261388551	581.52639912132	1787.4598362187	534.8117785816	1.74083936844071	5.14087101376064e-30	1.36341310728105e-27	-	Chr10	49887313	49892815	+	981	-	-	RRM_1
Glyma.08G164500	180.165266926423	265.129416239775	195.010136312752	17.1723729247842	8.84725673363918	13.3028914831674	213.434939826317	13.1075070471969	4.02659255091499	5.84540383700847e-30	1.5401301926633e-27	-	Chr08	12954625	12956940	-	819	-	-	-
Glyma.05G199400	711.06646769186	929.048532939376	792.983695891235	192.936660507869	168.097877939144	194.792339574952	811.032898840824	185.275626007322	2.12980917744722	8.72049326405065e-30	2.28273067831435e-27	-	Chr05	38331175	38334890	-	1503	-	-	Mito_carr
Glyma.02G268000	1073.52913488111	1488.88792012336	853.385065545627	158.591914658301	110.09919490751	159.634697798009	1138.60070685003	142.775269121273	2.99485048346802	8.93604416484947e-30	2.32406330563491e-27	-	Chr02	45262242	45264179	-	966	-	-	2OG-FeII_Oxy
Glyma.18G244500	2915.69233753709	3890.39073168364	3536.06875490999	925.287858770723	774.626478456409	900.795794717339	3447.3839413769	866.903377314823	1.99158097953238	1.09343312572244e-29	2.82495218078813e-27	-	Chr18	53223323	53229990	+	1332	-	-	-
Glyma.10G227400	2552.16360367963	3172.78838607598	2188.25533490769	370.721227258576	406.973809747402	557.771235758521	2637.73577488777	445.155424254833	2.5663485482497	1.10021207676061e-29	2.82495218078813e-27	-	Chr10	45788249	45796345	+	4440	-	-	ABC_tran
Glyma.16G038900	2977.5242042929	3513.5125532271	2626.59670325671	692.955754494231	838.523332643803	730.708825039698	3039.21115359224	754.062637392577	2.01068008208922	1.36027794905897e-29	3.47060282800413e-27	-	Chr16	3666547	3676052	+	3243	-	-	-
Glyma.09G134500	7200.21427704771	9189.69232817864	8203.36887577581	1872.79878838528	2347.47211999226	1795.89035022761	8197.75849366739	2005.38708620172	2.03135650808875	1.47677246661594e-29	3.74412903611458e-27	-	Chr09	33456423	33457912	+	846	-	-	C2
Glyma.10G145300	385.916133889735	637.625290295657	535.846436505394	45.4562812714875	25.5587416749576	13.3028914831674	519.795953563595	28.1059714765375	4.21397296662138	2.02568794613841e-29	5.10372078029573e-27	-	Chr10	38014453	38016396	-	1020	-	-	Glyco_transf_8
Glyma.15G181800	4074.5068058745	4141.27765862127	5749.34751438879	1074.78851717473	823.777904754404	810.526173938702	4655.04399296152	903.030865289277	2.36625380227768	3.11258623590301e-29	7.79345194669082e-27	-	Chr15	17700906	17701994	-	612	-	-	-
Glyma.08G019200	224.940066990978	277.180753341583	221.759314302554	0	2.94908557787973	3.80082613804784	241.293378211705	2.24997057197586	6.72186115161675	3.24308758005718e-29	8.07008311896697e-27	-	Chr08	1562560	1563070	+	225	-	-	-
Glyma.19G192900	244.129267018645	426.179102963935	183.792739091222	8.08111667048666	4.91514262979955	1.90041306902392	284.700369691267	4.96555745643671	5.85225814086567	5.36420649602616e-29	1.32663737587611e-26	-	Chr19	45069470	45077982	-	4365	-	-	ABC2_membrane
Glyma.18G022700	1559.655535582	1979.706012997	1790.46917189805	393.954437686225	369.618725760926	490.306571808172	1776.61024015902	417.959911751774	2.08735128431882	6.37764143471357e-29	1.56765537509862e-26	-	Chr18	1651215	1653524	+	477	-	-	-
Glyma.11G146500	1332.58333525461	2142.94685192149	1381.46561166688	177.784566750707	154.335478575706	258.456177387253	1618.99859961433	196.858740904555	3.03907406748454	6.8000455760818e-29	1.66135416523036e-26	-	Chr11	11300751	11303007	+	861	-	-	-
Glyma.20G037400	1966.8930028358	2574.60383538624	1773.21163771109	436.38030020628	500.361519713594	414.290049047215	2104.90282531104	450.343956322363	2.22440198091879	7.45740809793582e-29	1.81098214002403e-26	-	Chr20	5606720	5612083	+	761	-	-	-
Glyma.20G129000	1632.14806901985	2047.63173120719	1686.92396677624	0	0	0	1788.90125566776	0	13.2753173040759	9.67032458613605e-29	2.3343121240498e-26	-	Chr20	37038318	37040153	+	813	-	-	SPX
Glyma.14G150100	178.033133590016	285.945362142898	244.194108745614	7.07097708667583	13.7623993634387	19.0041306902392	236.057534826176	13.2791690467846	4.14477814187759	1.11745154601754e-28	2.68135159065827e-26	-	Chr14	32376200	32378594	-	1275	-	-	Lipase_GDSL
Glyma.03G131100	997.838401438652	1248.95675418737	880.134243535429	167.683170912598	229.045646548659	202.393991851048	1042.30979972048	199.707603104102	2.38294025111871	1.12829295067004e-28	2.69134588327873e-26	-	Chr03	34628886	34631900	+	1422	-	-	Epimerase
Glyma.10G261900	247.327467023256	292.518818743884	322.715889296324	32.3244666819466	32.439941356677	47.510326725598	287.520725021154	37.4249115880739	2.94003311806917	1.42000565833557e-28	3.36725106463667e-26	-	Chr10	48683541	48685853	-	753	-	-	SPX
Glyma.17G088500	330.480667143143	387.833939458183	390.883149334852	37.3751646010008	46.2023407201157	67.4646639503492	369.73258531206	50.3473897571552	2.87379625811091	2.49232495419105e-28	5.87547389200875e-26	-	Chr17	6867574	6872100	+	1149	-	-	-
Glyma.19G113700	2619.32580377646	3286.72830049308	2197.74697871053	515.171187743525	623.240085458582	601.480736346071	2701.26702766002	579.964003182726	2.21920570913705	2.58434401229657e-28	6.05698115254065e-26	-	Chr19	36843471	36853819	-	3234	-	-	-
Glyma.13G217500	293.168333756014	400.980852660155	317.538629040233	42.425862520055	58.9817115575946	46.5601201910861	337.229271818801	49.3225647562452	2.77239916370529	3.1269736812424e-28	7.2863909270661e-26	-	Chr13	33046237	33053366	-	1713	-	-	Glycos_transf_4
Glyma.08G207100	262.252400378107	338.533014950787	684.261230513329	19.1926520924058	22.6096560970779	19.9543372247512	428.348881947408	20.5855484714116	4.3805145619575	3.14564031348353e-28	7.28776162742231e-26	-	Chr08	16724687	16728969	-	1992	-	-	Sulfate_transp
Glyma.19G192800	2462.61400355052	2750.9915875127	3127.06519467882	640.428496136068	656.663055341219	446.597071220621	2780.22359524735	581.229540899303	2.25844515639271	4.73525321456377e-28	1.09078587191711e-25	-	Chr19	45046633	45065470	-	2766	-	-	-
Glyma.01G173300	1420.00080204731	1498.74810502484	1965.63314389579	414.157229362441	377.482953968605	378.18220073576	1628.12735032265	389.940794688936	2.06254816282832	4.85232584157266e-28	1.11140317798566e-25	-	Chr01	51040569	51044168	-	936	-	-	Aldose_epim
Glyma.09G079900	2755.78233730653	4931.18802683978	2693.90108658589	306.072293894682	320.46729946293	487.455952204636	3460.2904835774	371.331848520749	3.21967172034097	4.8893520993215e-28	1.11355684648502e-25	-	Chr09	9159710	9164131	+	1518	-	-	Asp
Glyma.01G202000	995.706268102245	1369.47012520545	1532.46903580286	274.757966796546	262.468616431296	229.949981351894	1299.21514303685	255.725521526579	2.34567121936576	7.04183262091064e-28	1.59477728434916e-25	-	Chr01	53495131	53498288	-	777	-	-	-
Glyma.03G172900	301.696867101644	655.154507898286	452.147395698593	5.05069791905416	26.5417702009176	10.4522718796316	469.666256899508	14.0149133332011	5.06485697326578	8.59029521518338e-28	1.93459207103057e-25	-	Chr03	38702335	38705268	+	1134	-	-	DUF6
Glyma.10G071000	823.003467853247	1392.4772233089	473.719313432305	29.2940479305141	20.6435990451581	55.1119790016937	896.400001531484	35.0165419924553	4.67533572662286	1.13816146997231e-27	2.54897584319577e-25	-	Chr10	7144985	7148990	-	1266	-	-	Metallophos
Glyma.13G169900	878.438934599839	1154.73720957323	1376.28835141079	146.470239652571	156.301535627626	221.398122541287	1136.48816519462	174.723299273828	2.70109095666832	1.2820852777435e-27	2.85543766388929e-25	-	Chr13	28397652	28401084	+	858	-	-	HALZ
Glyma.18G080000	2916.75840420529	3267.00793069012	2948.44971584369	861.64906499064	939.775270817673	693.650770193731	3044.07201691303	831.691702000682	1.87198803145927	1.30497115789826e-27	2.89043941303268e-25	-	Chr18	7664751	7666324	+	1176	-	-	Hexapep
Glyma.10G090500	6898.51740994607	7312.97046859709	6990.16422243187	2504.13602826705	2842.91849707606	2588.36260001058	7067.21736699168	2645.13904178456	1.41776959291671	1.66250441161509e-27	3.66223376180479e-25	-	Chr10	12081064	12086755	+	1023	-	-	Methyltransf_11
Glyma.20G220900	2829.34093741259	3939.69165619103	5691.53477486244	95.9632604620291	307.687928625452	98.8214795892439	4153.52245615536	167.490889558908	4.63228919851729	1.75606662712977e-27	3.84731292787258e-25	-	Chr20	45587617	45588678	+	669	-	-	-
Glyma.18G231500	3068.13987109021	1492.17464842386	3589.56711088959	222.230708438383	192.673591088142	301.215471440291	2716.62721013455	238.706590322272	3.5084213761585	1.87602302756528e-27	4.08790488038982e-25	-	Chr18	52019138	52019828	-	354	-	-	-
Glyma.08G033600	797.417867816359	919.188348037897	877.545613407384	194.956939675491	257.553473801496	216.647089868727	864.717276420546	223.052501115238	1.95466613630217	4.11522760645262e-27	8.9189814661999e-25	-	Chr08	2683887	2690396	+	1560	-	-	-
Glyma.20G226500	155.645733557738	169.814295525476	216.582054046463	17.1723729247842	11.7963423115189	16.1535110867033	180.680694376559	15.0407421076688	3.58912073279986	4.73626051098928e-27	1.02100606266845e-24	-	Chr20	46058411	46062129	+	714	-	-	SSXT
Glyma.10G186500	8323.8485453344	12019.5653949032	6656.23093591402	1359.64787980938	1642.64066687901	1163.05279824264	8999.88162538386	1388.44711497701	2.69639484054557	5.57564064540525e-27	1.19555971115732e-24	-	Chr10	41946209	41950274	-	1611	-	-	Sugar_tr
Glyma.08G044100	5040.36320726704	5893.10384278408	6101.40121180296	1972.80260718256	1869.72025637575	1740.77837122591	5678.28942061803	1861.10041159474	1.60943412040951	5.78588611034835e-27	1.23407746497546e-24	-	Chr08	3486866	3493700	-	1749	-	-	PGM_PMM_III
Glyma.20G008300	141.786866871091	188.43908922827	253.685752548447	3.0304187514325	5.89817115575946	1.90041306902392	194.637236215936	3.60966765873862	5.75943352530651	8.16553107837787e-27	1.73246783595562e-24	-	Chr20	760360	761339	-	216	-	-	-
Glyma.03G162800	2331.48780336147	3646.07726134698	3558.50354935305	538.404398171174	310.637014203331	488.406158739148	3178.6895380205	445.815857037884	2.83402481075409	8.9064521013392e-27	1.87977433041459e-24	-	Chr03	37771714	37775073	+	1620	-	-	Sugar_tr
Glyma.05G020500	632.177534244787	759.2342374139	660.100682651572	154.551356323057	184.809362880463	187.190687298856	683.837484770086	175.517135500792	1.96114772780457	9.05817057939035e-27	1.90183839789783e-24	-	Chr05	1830961	1835158	+	1179	-	-	-
Glyma.16G200100	314.489667120088	321.003797348157	392.608902753549	72.7300500343799	55.0495974537549	59.8630116742535	342.700789073931	62.5475530541295	2.45632870594669	1.10558476387578e-26	2.30924005188396e-24	-	Chr16	36120597	36123004	+	1941	-	-	Aminotran_5
Glyma.15G145900	485.060334032678	634.338561995164	921.552325584155	37.3751646010008	68.8119968171936	76.0165227609568	680.317073870666	60.7345613930504	3.48461688945141	1.33791303795899e-26	2.78010053537128e-24	-	Chr15	12020368	12022159	+	465	-	-	-
Glyma.09G066700	536.231534106455	748.278476412257	952.6158871207	107.074795883948	120.912508693069	119.726023348507	745.708632546471	115.904442641841	2.68627346672192	1.4984156683657e-26	3.09764781657221e-24	-	Chr09	6550112	6554722	-	750	-	-	-
Glyma.19G164300	1185.4661350425	1916.16259918746	1452.22150183346	0	1.96605705191982	0	1517.95007868781	0.65535235063994	11.1810054839104	1.56897743573564e-26	3.22697032598853e-24	-	Chr19	42521537	42524774	+	1620	-	-	Sugar_tr
Glyma.08G056500	2180.10633647654	2611.85342279183	2754.30245624028	805.081248297234	797.236134553486	762.065640678592	2515.42073850289	788.127674509771	1.67455462087058	1.59026090990105e-26	3.25414202030107e-24	-	Chr08	4333595	4336158	-	948	-	-	-
Glyma.13G068400	325.150333802125	256.36480743846	561.732737785847	33.3346062657575	19.6605705191982	24.705369897311	381.082626342144	25.9001822274222	3.88227403195358	2.46999850466647e-26	5.02881715758155e-24	-	Chr13	16842894	16857764	-	366	-	-	-
Glyma.12G075400	6525.39407607477	9297.05878599475	5913.294089165	1235.40071100065	1115.7373769645	1593.49635837656	7245.24898374484	1314.87814878057	2.46194647906633	2.68746207002384e-26	5.44406889280407e-24	-	Chr12	5747587	5750039	-	861	-	-	-
Glyma.07G071100	1384.82060199659	1714.57659675722	1570.4356110142	417.187648113874	445.311922259839	501.709050222315	1556.61093658934	454.736206865343	1.77500541373931	4.07597866254906e-26	8.21554259223389e-24	-	Chr07	6475171	6480339	-	1516	-	-	Lipase_3
Glyma.01G191900	1455.18100209803	1756.20848856347	956.930270667442	243.443639698411	227.079589496739	211.896057196167	1389.43992044298	227.473095463772	2.61034437194854	4.99843490284429e-26	1.00247217812666e-23	-	Chr01	52637976	52641839	-	885	-	-	-
Glyma.02G026300	2676.89340385946	3105.95824396596	2653.34588124651	953.571767117426	1009.57029616083	903.646414320874	2812.06584302398	955.596159199709	1.55704950154686	5.27631643221545e-26	1.05296469314589e-23	-	Chr02	2350461	2352857	-	943	-	-	Myb_DNA-binding
Glyma.15G217100	9788.62414744626	9099.85508796516	9031.73051675033	2425.34514072981	2734.78535922047	3259.20841337602	9306.73658405392	2806.4463044421	1.72943746846102	5.31638103600342e-26	1.05573375528754e-23	-	Chr15	35830853	35832075	-	459	-	-	-
Glyma.09G066500	944.535068028468	1425.34450631383	886.174380500868	201.017777178356	208.402047503501	179.589035022761	1085.35131828106	196.336286568206	2.4664147660375	5.34964936696949e-26	1.05713267294742e-23	-	Chr09	6530984	6535359	+	1569	-	-	PP2C
Glyma.09G273600	2395.45180345369	2627.19148819413	3656.87149421877	669.722544066582	573.105630634627	659.443334951301	2893.17159528886	634.090503217503	2.19020302709457	5.50536337485047e-26	1.08259613837547e-23	-	Chr09	48976167	48980002	-	1521	-	-	Pkinase
Glyma.05G102800	153.513600221331	207.063882931064	216.582054046463	14.1419541733517	22.6096560970779	13.3028914831674	192.386512399619	16.6848339178657	3.52920821341598	5.91664342203019e-26	1.15782393023729e-23	-	Chr05	27200175	27201981	-	819	-	-	Abhydrolase_1
Glyma.10G269700	1603.36426897835	1304.83113529575	1554.90383024593	471.735185639659	465.955521304997	416.190462116239	1487.69974484001	451.293723020298	1.72136816750133	7.95294758276803e-26	1.54878851669828e-23	-	Chr10	49204732	49209471	-	1563	-	-	-
Glyma.05G063200	285.705867078588	242.122318136323	403.826299975079	10.1013958381083	29.4908557787973	24.705369897311	310.55149506333	21.4325405047389	3.85470525930681	9.21300357540047e-26	1.78555096217088e-23	-	Chr05	6038619	6039218	-	600	-	-	-
Glyma.07G069600	546.892200788492	627.765105394177	557.418354239105	117.176191722057	161.216678257425	136.829740969722	577.358553473925	138.407536983068	2.05980003251665	1.09870748940969e-25	2.11919121115232e-23	-	Chr07	6307073	6313498	-	1779	-	-	MFS_1
Glyma.14G049600	454.144400654771	529.163256379385	567.772874751287	113.135633386813	136.640965108427	106.42313186534	517.026843928481	118.733243453527	2.12346069762969	1.27834383739003e-25	2.45393317966033e-23	-	Chr14	3845462	3852112	-	672	-	-	-
Glyma.14G154600	285.705867078588	376.878178456539	246.78273887366	47.4765604391091	39.3211410383964	45.6099136565741	303.122261469596	44.1358717113599	2.77832403174477	1.9603432584389e-25	3.74527760351607e-23	-	Chr14	33601986	33609986	-	3262	-	-	NAD_kinase
Glyma.10G281600	1305.93166854952	2250.31330973759	1284.82342021986	253.545035536519	268.366787587055	211.896057196167	1613.68946616899	244.602626773247	2.72172577380019	2.10355710546317e-25	3.99993368091657e-23	-	Chr10	50265922	50270455	-	1314	-	-	-
Glyma.20G188400	1453.04886876163	2168.14510222527	1432.37533751844	342.437318911872	382.398096598405	323.070221734067	1684.52310283511	349.301879081448	2.26953458804859	2.59702647028538e-25	4.91508596573448e-23	-	Chr20	42705536	42708684	-	885	-	-	OTU
Glyma.01G002200	586.336667512028	764.712117914722	727.405065980752	180.814985502139	160.233649731465	185.290274229832	692.817950469167	175.446303154479	1.98155226905092	3.33756779241611e-25	6.28710433868591e-23	-	Chr01	303812	307964	-	939	-	-	zf-CW
Glyma.18G301700	217.477600313552	367.01799355506	313.224245493491	29.2940479305141	19.6605705191982	38.0082613804784	299.239946454035	28.9876266100636	3.36604584576393	3.42038780374499e-25	6.41314758811945e-23	-	Chr18	57945537	57947130	-	654	-	-	LRRNT_2
Glyma.19G098500	128594.29185207	170307.30477055	82962.144097017	15539.9873573458	21328.7699277522	14045.9529931558	127287.913573212	16971.5700927513	2.90689889754388	3.50403867715028e-25	6.53957440524454e-23	-	Chr19	34393327	34396049	-	1323	-	-	-
Glyma.02G107900	341.14133382518	335.246286650294	255.411505967144	3.0304187514325	0	0.95020653451196	310.599708814206	1.32687509531482	7.88981654822677	3.7861661310479e-25	7.03354511865451e-23	-	Chr02	10303196	10305744	+	684	-	-	Ribonuclease_T2
Glyma.19G172500	2039.38553627366	1995.0440783993	2144.24862273092	720.229523257124	659.612140919099	788.671423644927	2059.55941246796	722.837695940383	1.51060706853335	4.24225622435084e-25	7.84467123468033e-23	-	Chr19	43332082	43333163	+	471	-	-	-
Glyma.12G149100	385.916133889735	673.77930160108	137.197396786405	1.01013958381083	4.91514262979955	3.80082613804784	398.96427742574	3.24203611721941	6.93467972047151	4.89879765012291e-25	9.01736670647282e-23	-	Chr12	21206948	21209333	-	1023	-	-	NAM
Glyma.08G062600	707.868267687249	855.644934228364	1031.13766767141	149.500658404003	172.029992042984	207.145024523607	864.883623195674	176.225224990198	2.29502972277266	5.4245544630509e-25	9.93975634156854e-23	-	Chr08	4817430	4821371	-	1422	-	-	-
Glyma.08G240400	1282.47820184904	1509.70386602649	1069.10424288274	312.133131397547	339.144841456169	349.676004700401	1287.09543691942	333.651325851372	1.94692633880706	6.6505711004444e-25	1.2131123176521e-22	-	Chr08	20496300	20505610	-	831	-	-	Pkinase
Glyma.12G061400	900.826334632116	969.584848645457	1022.50890057793	336.376481409007	331.280613248489	314.518362923459	964.3066946185	327.391819193652	1.55903439842447	7.7798881188251e-25	1.4127155398472e-22	-	Chr12	4469347	4479909	+	2421	-	-	AAA
Glyma.19G064300	212.147266972534	253.078079137967	148.414794007935	4.04055833524333	14.7454278893986	13.3028914831674	204.546713372812	10.6962925692698	4.24879337998956	1.1184475215346e-24	2.02183212951134e-22	-	Chr19	15264504	15268083	+	282	-	-	-
Glyma.15G146000	124.729800179832	141.329316921202	182.929862381874	3.0304187514325	3.93211410383964	2.85061960353588	149.662993160969	3.27105081960267	5.51921370385649	1.31501867349325e-24	2.36656396276161e-22	-	Chr15	12023552	12024495	+	585	-	-	-
Glyma.15G201300	551.156467461307	696.786399704532	590.207669194347	146.470239652571	172.029992042984	166.286143539593	612.716845453395	161.595458411716	1.92207898967786	2.68097083430307e-24	4.80334650099668e-22	-	Chr15	24734338	24738231	+	1140	-	-	PP2C
Glyma.03G070500	6808.96780981696	8201.48268583039	7916.89380827212	2037.45154054645	2572.58565243708	2499.99339230097	7642.44810130649	2370.01019509483	1.68910099648866	2.76073598952707e-24	4.92437120397412e-22	-	Chr03	16766136	16770934	-	2076	-	-	Auxin_resp
Glyma.08G337900	1907.1932694164	2438.75239896586	3077.01834553661	574.769423188364	591.783172627865	535.916485464746	2474.32133797296	567.489693760325	2.12473545304941	4.49250519592588e-24	7.97805592326714e-22	-	Chr08	45478165	45481692	-	987	-	-	BTB
Glyma.16G211700	6230.09360898235	8323.09163294863	7058.3314824704	1271.76573601784	1599.38741173677	1981.18062445744	7203.8389081338	1617.44459073735	2.1549129859684	5.74385350529182e-24	1.01555360747949e-21	-	Chr16	37046677	37047788	+	645	-	-	-
Glyma.04G058800	136.456533530072	116.131066617422	176.889725416434	10.1013958381083	6.88119968171937	9.50206534511961	143.159108521309	8.82822028831577	4.02264430179301	6.60125921869288e-24	1.16205223416571e-21	-	Chr04	4822857	4823809	+	498	-	-	-
Glyma.17G242900	2240.87213656415	3267.00793069012	1523.84026870938	171.723729247842	324.39941356677	164.385730470569	2343.90677865455	220.169624428394	3.4120777067124	7.57481817769993e-24	1.32763508860626e-21	-	Chr17	39879023	39885071	-	1797	-	-	-
Glyma.12G065500	1743.01900251303	1297.1621025946	2349.61327955586	301.021595975628	368.635697234966	302.165677974803	1796.59812822116	323.940990395132	2.47192195866589	8.54830804545516e-24	1.49177226808826e-21	-	Chr12	4810594	4811337	-	231	-	-	-
Glyma.14G013700	461.606867332197	507.251734376098	420.2209574527	126.267447976354	97.319824070031	118.775816813995	463.026519720332	114.121029620127	2.01985612248252	9.28765587211252e-24	1.61381027377845e-21	-	Chr14	1018079	1019337	-	636	-	-	-
Glyma.03G104300	1528.73960220409	1779.21558666692	1605.81355609748	528.303002333065	602.596486413424	581.52639912132	1637.9229149895	570.80862928927	1.52053841952568	9.86846008743256e-24	1.7073706568437e-21	-	Chr03	29858646	29861882	-	1137	-	-	2OG-FeII_Oxy
Glyma.08G137400	233.468600336608	334.150710550129	140.648903623799	6.060837502865	12.7793708374788	14.2530980176794	236.089404836845	11.0311021193411	4.41249019593411	1.00031143382553e-23	1.72327156069977e-21	-	Chr08	10511876	10513544	+	252	-	-	-
Glyma.10G159600	10223.5793480734	10698.300618105	14624.897346747	818.213062886774	1850.05968585655	1685.66639222422	11848.9257709751	1451.31304698918	3.02927006154805	1.07138730857743e-23	1.83786234822865e-21	-	Chr10	39390360	39392641	-	1380	-	-	-
Glyma.18G125500	3934.85207233981	4276.03351894149	4499.90203925222	1403.08388191325	1643.62369540497	1583.99429303144	4236.92921017784	1543.56729011655	1.45677672790968	1.0845524071264e-23	1.85256256932541e-21	-	Chr18	16412734	16415271	+	831	-	-	-
Glyma.02G076500	2219.55080320008	2400.40723546011	2126.99108854395	864.679483742073	888.657787467758	889.393316303195	2248.98304240138	880.910195837675	1.35195431852582	1.14147687503785e-23	1.94157028635131e-21	-	Chr02	6664959	6667971	-	1086	-	-	GFO_IDH_MocA
Glyma.12G013200	8432.58734549117	10388.2525817584	7797.81682238203	2053.61377388742	2543.09479665829	1692.3178379658	8872.88558321055	2096.3421361705	2.08151918136266	1.36455190923616e-23	2.31125279685412e-21	-	Chr12	955725	959879	+	1557	-	-	MFS_1
Glyma.04G013500	308.093267110866	528.067680279221	297.692464725219	46.4664208552983	20.6435990451581	26.6057829663349	377.951137371768	31.2386009555971	3.59849285766335	1.37409839650135e-23	2.31768429120344e-21	-	Chr04	1026930	1028650	+	849	-	-	-
Glyma.09G052700	443.483733972734	624.478377093684	503.057121550152	102.024097964894	116.980394589229	127.327675624603	523.673077538857	115.444056059575	2.18034232597796	1.49189179369941e-23	2.50588091615044e-21	-	Chr09	4617652	4626364	+	2373	-	-	K_trans
Glyma.19G193900	111.937000161387	143.520469121531	126.842876274224	3.0304187514325	7.86422820767927	7.60165227609568	127.433448519047	6.16543307840249	4.36136476094748	1.57778491233936e-23	2.63915624009229e-21	-	Chr19	45144855	45148565	-	1473	-	-	Metallophos
Glyma.01G161700	1028.75433481656	1441.7781478163	946.575750155261	233.342243860302	199.554790769862	268.908449266885	1139.03607759604	233.935161299016	2.2828748286456	1.59421366043641e-23	2.65561739997986e-21	-	Chr01	49988892	49991976	-	1037	-	-	-
Glyma.04G015800	1131.09673496411	1308.11786359624	1089.8132839071	379.812483512873	326.36547061869	391.485092218928	1176.34262748915	365.88768211683	1.68437592747915	1.87960135742361e-23	3.1181271572206e-21	-	Chr04	1200696	1203552	+	718	-	-	-
Glyma.19G200000	1870.94700269747	2617.33130329265	2089.02451333262	596.992494032202	645.84974155566	527.364626654138	2192.43427310758	590.068954080667	1.89356254678543	2.3458225340266e-23	3.87560647506886e-21	-	Chr19	45701661	45707358	-	2364	-	-	Glycos_transf_1
Glyma.13G298400	1739.82080250842	1503.1304094255	2521.3257447162	258.595733455573	116.980394589229	255.605557783717	1921.42565221671	210.393895276173	3.19122777877634	2.78831129490582e-23	4.58785326205075e-21	-	Chr13	39684841	39687061	-	977	-	-	Abhydrolase_1
Glyma.11G123300	5952.91627524939	6207.53418353126	4002.02217795816	707.097708667583	1200.27783019705	890.343522837707	5387.49087891294	932.573020567446	2.53015957822217	2.91273194701366e-23	4.77309147349654e-21	-	Chr11	9389727	9390629	-	219	-	-	-
novel.1631	134.324400193665	145.71162132186	185.518492509919	18.182512508595	13.7623993634387	16.1535110867033	155.184838008481	16.0328076529123	3.2783363390816	3.96044235068936e-23	6.46369846319795e-21	-	Chr17	18423874	18425592	+	1617	-	-	-
Glyma.04G062000	143.919000207498	130.373555919559	149.277670717284	481.836581477767	451.210093415598	510.260909032923	141.19007561478	481.102527975429	-1.76692539964597	4.4564659532364e-23	7.24391352850265e-21	-	Chr04	5100124	5101979	-	1449	-	-	-
Glyma.14G041500	5527.55567463612	7076.32603096159	6468.12381327606	2300.08783233727	2184.28938468292	2194.97709472263	6357.33517295792	2226.4514372476	1.51369403619389	4.63839426216515e-23	7.50935540146191e-21	-	Chr14	3127834	3131281	+	1833	-	-	EIN3
Glyma.02G264600	480.796067359863	595.993398489411	678.22109354789	89.9024229591641	134.674908056508	124.477056021067	585.003519799055	116.35146234558	2.32986869249276	5.51975857376934e-23	8.90050030503158e-21	-	Chr02	44972947	44974269	-	1323	-	-	-
Glyma.06G054700	1001.03660144326	732.940411009956	976.776434982457	125.257308392543	215.28324718522	160.584904332521	903.584482478559	167.041819970095	2.43539147732363	6.75449962062229e-23	1.08481031357182e-20	-	Chr06	4134276	4135193	-	477	-	-	-
Glyma.04G104500	399.775000576383	554.361506683165	435.752738220972	111.115354219192	110.09919490751	106.42313186534	463.296415160174	109.21256033068	2.08431597478557	7.67494832425448e-23	1.22774808272757e-20	-	Chr04	9889485	9893413	-	1176	-	-	-
Glyma.12G085500	259.054200373496	324.29052564865	370.174108310489	42.425862520055	61.9307971354743	58.9128051397416	317.839611444212	54.4231549317569	2.5458595898175	7.90813866912504e-23	1.26005093292399e-20	-	Chr12	6895173	6896459	-	1287	-	-	-
Glyma.17G021600	143.919000207498	192.821393628927	107.859588668558	6.060837502865	1.96605705191982	2.85061960353588	148.199994168327	3.62583805277356	5.36014107215785	1.0298927900266e-22	1.63452906108473e-20	-	Chr17	1580218	1583688	-	1380	-	-	Sugar_tr
Glyma.08G118800	305.961133774459	418.510070262785	379.665752113322	86.8720042077316	83.5574247065923	77.9169358299808	368.045652050189	82.7821215814349	2.15308294374002	1.19464774117853e-22	1.88857410754466e-20	-	Chr08	9178070	9180053	+	687	-	-	GST_N
Glyma.08G006900	716.396801032878	878.652032331815	690.301367478768	221.220568854572	228.062618022699	189.09110036788	761.783400281154	212.791429081717	1.83971121303056	1.84454918357988e-22	2.90458854251845e-20	-	Chr08	530526	534468	-	1479	-	-	Mito_carr
Glyma.11G231700	251.59173369607	339.628591050951	176.889725416434	19.1926520924058	16.7114849413185	31.3568156388947	256.036683387819	22.4203175575397	3.50839911079222	2.17008345091346e-22	3.40390677327718e-20	-	Chr11	32734340	32742549	-	2592	-	-	-
Glyma.10G180100	57.5676000829992	40.5363157060813	51.7726025609076	328.295364738521	231.011703600579	313.568156388947	49.958839449996	290.958408242682	-2.53982500889741	3.15776331840173e-22	4.93394398803917e-20	-	Chr10	41371565	41374446	+	720	-	-	-
Glyma.02G141400	336.877067152365	346.202047651937	333.070409808506	95.9632604620291	100.268909647911	89.3194142441243	338.716508204269	95.1838614513547	1.83141624318201	4.67186411299637e-22	7.27151297772624e-20	-	Chr02	14620729	14622509	+	534	-	-	-
Glyma.13G081700	117.267333502406	100.793001215121	148.414794007935	3.0304187514325	3.93211410383964	6.65144574158372	122.158376241821	4.53799286561862	4.74403709120129	4.86850773564081e-22	7.54843399381355e-20	-	Chr13	19079739	19081456	-	1419	-	-	GRAS
Glyma.06G275500	270.780933723737	560.934963284152	291.652327759779	29.2940479305141	41.2871980903162	39.9086744495023	374.456074922556	36.8299734901109	3.34372067530376	5.02797694635151e-22	7.76581634717708e-20	-	Chr06	46642915	46644239	-	732	-	-	-
Glyma.08G039200	3606.50353853308	4482.00182577239	4353.21299866298	1523.29049238674	1541.38872870514	1498.47570492536	4147.23945432282	1521.05164200574	1.44714779196448	6.51327392522028e-22	1.00214923081481e-19	-	Chr08	3067517	3072472	+	1716	-	-	Aldedh
Glyma.11G017100	494.654934046511	565.317267684809	647.157532011345	135.358704230652	166.131820887225	154.88366512545	569.043244580888	152.124730081109	1.90383374990059	7.62305555655244e-22	1.168443405307e-19	-	Chr11	1178977	1183426	-	1258	-	-	-
Glyma.18G067300	2428.499870168	2437.6568228657	3191.78094787995	781.848037869584	801.168248657326	894.144348975755	2685.97921363788	825.720211834222	1.70194748799353	8.97016521189219e-22	1.36971704553711e-19	-	Chr18	6240344	6244040	-	1095	-	-	RRM_1
Glyma.09G183800	1752.61360252686	3078.56884146185	1514.34862490655	285.869502218466	328.33152767061	364.879309252593	2115.17702296509	326.360113047223	2.69576870795106	1.0203948742696e-21	1.55223238383231e-19	-	Chr09	40890646	40898085	+	2385	-	-	C2
Glyma.18G002500	507.447734064956	448.090624967223	556.555477529757	83.8415854562991	121.895537219029	129.228088693627	504.031278853978	111.655070456318	2.17389430265533	1.09858049928846e-21	1.66488635666603e-19	-	Chr18	223235	224095	-	369	-	-	-
Glyma.08G155000	472.267534014234	589.419941888425	601.425066415877	143.439820901138	156.301535627626	165.335937005081	554.370847439512	155.025764511282	1.83844215352552	1.41050428776792e-21	2.12959733514982e-19	-	Chr08	11960342	11967913	+	1038	-	-	-
Glyma.12G088500	208.949066967923	338.533014950787	352.053697414172	48.48670002292	36.3720554605166	44.6597071220621	299.845259777627	43.1728208684996	2.79733279575336	1.45400099165637e-21	2.18707790953923e-19	-	Chr12	7249320	7251749	+	1173	-	-	-
Glyma.08G026200	363.528733857458	287.040938243062	344.287807030036	39.3954437686225	73.7271394469932	55.1119790016937	331.619159710185	56.0781874057698	2.56332279442291	1.49794843259177e-21	2.24480658790481e-19	-	Chr08	2067198	2070081	+	1014	-	-	adh_short
Glyma.18G050200	282.507667073977	238.83558983583	262.314519641932	60.60837502865	57.0156545056747	65.5642508813253	261.21925885058	61.06276013855	2.09660151362193	1.51998098896046e-21	2.26938791211014e-19	-	Chr18	4332197	4334025	+	963	-	-	-
Glyma.10G166900	1622.55346900601	2015.86002430242	1445.31848815867	538.404398171174	466.938549830957	464.650995376349	1694.5773271557	489.99798112616	1.78983376973373	1.56402831525258e-21	2.32653540385469e-19	-	Chr10	40132512	40134580	+	1320	-	-	-
Glyma.11G178400	1601.23213564194	1954.50776269322	1104.48218796603	335.366341825196	277.214044320694	337.323319751746	1553.40736210039	316.634568632546	2.29401911579488	1.68728349014389e-21	2.50065338436325e-19	-	Chr11	23616689	23620694	+	1599	-	-	Phosphoesterase
Glyma.17G109300	888.033534613672	1397.95510380972	1016.46876361249	217.180010519329	244.774102964017	152.033045521914	1100.81913401196	204.662386335087	2.42751677942321	2.01574205272258e-21	2.97650526114845e-19	-	Chr17	8561780	8563646	-	1104	-	-	-
Glyma.15G111300	991.44200142943	935.621989540362	1000.07410613487	339.40690016044	390.262324806084	349.676004700401	975.712699034886	359.781743222308	1.43948585028436	2.12483163712198e-21	3.12613915896574e-19	-	Chr15	8714067	8721869	-	1884	-	-	Pkinase_Tyr
Glyma.15G071300	58.6336667512028	29.5805547044377	36.2408217926353	1455.61114027141	308.670957151412	1095.58813429229	41.4850144160919	953.29007723837	-4.52338908351796	2.68381055792211e-21	3.93417349858022e-19	-	Chr15	5466051	5469568	+	767	-	-	-
Glyma.06G025200	609.79013421251	625.573953193849	889.625887338262	145.46010006876	126.810679848828	178.638828488249	708.32999158154	150.303202801946	2.23701209221286	4.14528812336463e-21	6.05452372569112e-19	-	Chr06	1888158	1891061	-	666	-	-	-
Glyma.08G146100	136.456533530072	199.394850229913	132.020136530314	12.12167500573	13.7623993634387	3.80082613804784	155.9571734301	9.89496683573885	3.98423915000279	4.23160319660436e-21	6.15828115745541e-19	-	Chr08	11119305	11124078	+	1032	-	-	DUF6
Glyma.17G069200	496.787067382919	625.573953193849	1508.30848794111	68.6894916991366	67.8289682912337	74.1161096919329	876.889836172625	70.2115232274344	3.64330719897947	4.39658251207669e-21	6.37536094341135e-19	-	Chr17	5429125	5431421	+	972	-	-	DUF6
Glyma.10G047100	173.768866917201	172.005447725804	185.518492509919	25.2534895952708	37.3550839864766	28.5061960353588	177.097602384308	30.3715898723687	2.5438885327254	7.20869868000137e-21	1.04156652755633e-18	-	Chr10	4219384	4221639	-	861	-	-	-
Glyma.15G126900	309.15933377907	479.862331871989	203.638903406237	36.36502501719	28.5078272528374	35.1576417769425	330.886856352432	33.3434980156566	3.3092102806867	7.40600689591295e-21	1.06625339281444e-18	-	Chr15	10068929	10072999	-	2781	-	-	NB-ARC
Glyma.05G197500	497.853134051122	588.32436578826	451.284518989245	142.429681317327	146.471250368026	152.033045521914	512.487339609542	146.977992402423	1.80058155609904	7.55959051030452e-21	1.08449185996938e-18	-	Chr05	38172852	38178785	+	1200	-	-	-
Glyma.15G262600	165.240333571572	319.908221247993	201.050273278191	27.2737687628925	15.7284564153585	12.3526849486555	228.732942699252	18.4516367089688	3.63560606532207	8.36509332749531e-21	1.19579305751061e-18	-	Chr15	49532350	49534743	+	789	-	-	-
Glyma.12G024700	12429.2712845868	15163.8688023749	16109.9081635357	5480.00724217377	5046.86845227817	5277.44709267943	14567.6827501658	5268.10759571046	1.4674576301209	9.11686161975839e-21	1.2986534474053e-18	-	Chr12	1807036	1808259	+	519	-	-	Pro_isomerase
Glyma.16G142100	421.096333940457	520.39864757807	434.026984802275	105.054516716327	138.607022160347	108.323544934363	458.507322106934	117.328361270346	1.9658193167194	9.47351858101203e-21	1.34470591914703e-18	-	Chr16	30045141	30049963	+	1104	-	-	-
Glyma.20G166100	94.8799334701282	155.571806223339	125.979999564875	1.01013958381083	6.88119968171937	4.7510326725598	125.477246419447	4.21412397936333	4.88684171548528	9.55676376877828e-21	1.35176231946312e-18	-	Chr20	40380772	40381916	+	660	-	-	DUF125
Glyma.11G123400	1845.36140266058	2094.74150351425	1233.05081765895	363.6502501719	422.702266162761	319.269395596019	1724.38457461126	368.540637310226	2.2258627092278	1.14533105224279e-20	1.6143561320983e-18	-	Chr11	9392305	9393202	-	216	-	-	-
Glyma.07G134000	327.282467138532	395.502972159333	330.48177968046	45.4562812714875	81.5913676546725	71.265490088397	351.089072992775	66.104379671519	2.40703449273629	1.21637146617634e-20	1.70851451374567e-18	-	Chr07	15874533	15878794	-	681	-	-	-
Glyma.16G022500	537.297600774659	555.45708278333	702.381641409646	101.013958381083	156.301535627626	144.431393245818	598.378774989212	133.915629084842	2.1597772743669	1.629110438698e-20	2.27290919249122e-18	-	Chr16	2116004	2119420	-	207	-	-	-
Glyma.16G154300	759.039467761026	780.050183317023	808.515476659507	230.31182510887	248.706217067857	296.464438767732	782.535042579185	258.49416031482	1.59759318096475	1.62946704859586e-20	2.27290919249122e-18	-	Chr16	31472047	31475600	-	876	-	-	SKI
Glyma.13G133400	423.228467276864	431.656983464757	353.779450832869	114.145772970624	119.929480167109	101.67209919278	402.88830052483	111.915784110171	1.84717917102305	1.8055051951251e-20	2.50977673882355e-18	-	Chr13	24565600	24567112	+	990	-	-	-
Glyma.13G275600	167.372466907979	169.814295525476	146.689040589238	15.1520937571625	22.6096560970779	28.5061960353588	161.291934340898	22.0893152965331	2.86258274013214	1.82503496826123e-20	2.52820651685727e-18	-	Chr13	37706574	37710287	+	1611	-	-	MatE
Glyma.19G173600	908.288801309542	896.181249934445	1336.59602278076	265.666710542249	207.419018977541	256.555764318229	1047.02202467492	243.21383127934	2.10680763998185	1.91130934750618e-20	2.63865419235168e-18	-	Chr19	43396429	43400503	-	777	-	-	Pyrophosphatase
Glyma.10G204200	615.120467553528	753.756356913079	939.672736480473	178.794706334517	210.368104555421	185.290274229832	769.516520315693	191.48436170659	2.0075647715852	2.28857357906631e-20	3.1487023248915e-18	-	Chr10	43534042	43537388	-	1152	-	-	Myb_DNA-binding
Glyma.08G327100	90.6156667973135	92.0283924138061	144.100410461193	490.927837732065	528.869346966431	469.402028048909	108.914823224104	496.399737582468	-2.18112455892279	2.4348525953096e-20	3.3385638715007e-18	-	Chr08	44524192	44526376	-	1530	-	-	p450
Glyma.08G138600	648.168534267842	677.066029901574	1128.64273582779	69.6996312829475	124.844622796908	45.6099136565741	817.959099999067	80.0513892454767	3.35420526379347	2.83774877783138e-20	3.87780775362503e-18	-	Chr08	10617697	10624786	+	1959	-	-	Sulfate_transp
Glyma.03G008800	98.0781334747393	141.329316921202	102.682328412467	4.04055833524333	2.94908557787973	1.90041306902392	114.029926269469	2.96335232738233	5.273383133852	3.1469046559469e-20	4.28574393549093e-18	-	Chr03	849315	855621	-	2637	-	-	Pkinase
Glyma.15G211800	1028.75433481656	1117.48762216765	1308.98396808161	367.690808507143	354.873297871527	416.190462116239	1151.74197502194	379.58485616497	1.6016686913778	3.88527127087641e-20	5.27350355123131e-18	-	Chr15	32835023	32838031	-	720	-	-	-
Glyma.09G028100	210.015133636127	322.099373448321	380.528628822671	36.36502501719	45.2193121941558	52.2613593981578	304.214378635706	44.6152322031679	2.76933861947208	5.38595432622961e-20	7.28585875164322e-18	-	Chr09	2314639	2316995	-	1698	-	-	FAD_binding_4
Glyma.08G145900	1337.91366859563	1132.82568756995	1183.00396851674	436.38030020628	436.4646655262	350.626211234913	1217.91444156077	407.823725655798	1.57866712808816	6.26598732371228e-20	8.42434157175634e-18	-	Chr08	11092669	11096142	-	1071	-	-	ADH_N
Glyma.15G133300	133.258333525461	105.175305615778	217.444930755812	1.01013958381083	4.91514262979955	0.95020653451196	151.959523299017	2.29182958270745	6.05589696666062	6.26935520819335e-20	8.42434157175634e-18	-	Chr15	10713640	10714173	-	204	-	-	-
Glyma.15G054700	8288.66834528368	9413.18985261217	10775.6043463436	3684.98920174192	3339.34790268581	3470.15426403768	9492.48751474647	3498.16378948847	1.4402800621817	6.34776366842762e-20	8.50136375420778e-18	-	Chr15	4297127	4301404	-	1488	-	-	-
Glyma.11G120600	125.795866848035	188.43908922827	164.809451485556	9.09125625429749	21.626627571118	8.55185881060764	159.681469187287	13.0899142120077	3.60956685210757	8.1356054981502e-20	1.08596863854778e-17	-	Chr11	9200478	9204544	-	1128	-	-	Acyltransferase
Glyma.19G133100	1655.60153572033	2413.55414866208	1514.34862490655	393.954437686225	503.310605291474	430.443560133918	1861.16810309632	442.569534370539	2.07184204752068	8.32764225094988e-20	1.10793371095806e-17	-	Chr19	39435623	39438919	+	1434	-	-	Epimerase
Glyma.17G091100	172.702800248997	153.38065402301	422.809587580745	13.1318145895408	16.7114849413185	9.50206534511961	249.631013950918	13.1151216253263	4.2546396358753	9.2933000580513e-20	1.23234049980317e-17	-	Chr17	7104762	7108078	+	1023	-	-	-
Glyma.02G130200	608.724067544306	957.533511543649	829.22451768387	151.520937571625	206.435990451581	188.140893833368	798.494032257275	182.032607285525	2.13276023051446	1.0285678562724e-19	1.35946319416567e-17	-	Chr02	13340016	13346701	-	2370	-	-	SPX
Glyma.19G045900	266.516667050922	372.495874055882	100.093698284421	10.1013958381083	12.7793708374788	6.65144574158372	246.368746463742	9.84407080572362	4.6459059407188	1.08209457540497e-19	1.42553583410866e-17	-	Chr19	6897027	6898660	+	1071	-	-	SRF-TF
novel.357	230.270400331997	274.989601141254	252.822875839099	24.24335001146	25.5587416749576	52.2613593981578	252.69429243745	34.0211503615252	2.88860955174847	1.10954142407586e-19	1.45693269991356e-17	-	Chr04	45889303	45892272	+	2874	-	-	-
Glyma.19G016600	1077.79340155393	852.358205927871	757.605750807948	18.182512508595	95.3537670181112	68.4148704848612	895.919119429916	60.6503833371891	3.88333632620569	1.14938464307707e-19	1.50435044583516e-17	-	Chr19	1691184	1698603	-	3783	-	-	ABC_membrane
Glyma.06G051900	561.817134143344	908.232587036253	496.154107875365	79.8010271210558	128.776736900748	98.8214795892439	655.401276351654	102.466414537016	2.67613037065033	1.25118176962226e-19	1.63228606786448e-17	-	Chr06	3908172	3909900	+	726	-	-	Myb_DNA-binding
Glyma.04G045600	1494.62546882157	1772.64213006593	1734.3821857904	660.631287812284	661.578197971019	604.331355949607	1667.21659489264	642.180280577637	1.37662361112807	1.25875243533746e-19	1.63686542494593e-17	-	Chr04	3653104	3658171	+	1350	-	-	-
Glyma.14G188300	632.177534244787	879.74760843198	355.505204251566	81.8213062886774	71.7610823950734	86.4687946405884	622.476782309444	80.0170611081131	2.95841554422858	1.36366223833633e-19	1.76758688591042e-17	-	Chr14	45307250	45307669	+	354	-	-	-
Glyma.10G216600	779.294734456896	968.489272545293	849.933558708233	243.443639698411	306.704900099492	281.26113421554	865.905855236807	277.136558004481	1.64317284650624	1.46437975943206e-19	1.89205374558414e-17	-	Chr10	44831564	44835080	+	816	-	-	-
Glyma.20G151500	8792.91787934402	10751.983847013	9214.6603791322	3779.94232262014	3183.04636705819	3730.51085449396	9586.52070182975	3564.49984805743	1.42727619527733	1.84023042539108e-19	2.37007568397334e-17	-	Chr20	39043661	39047942	+	1401	-	-	-
Glyma.11G063400	567.147467484362	702.264280205354	319.26438245893	0	0.983028525959909	0.95020653451196	529.558710049549	0.644411686823957	9.66189670775655	1.8738019489726e-19	2.40562752124151e-17	-	Chr11	4793316	4797792	+	1287	-	-	-
Glyma.02G059200	159.910000230553	243.217894236488	113.899725633997	5.05069791905416	4.91514262979955	15.2033045521914	172.342540033679	8.38971503368169	4.34898151324909	2.74070966368719e-19	3.50741231627168e-17	-	Chr02	5329377	5334743	+	951	-	-	-
Glyma.10G166600	22020.6730984154	18185.4676866282	22490.8814291676	8586.18646239208	8171.91613630473	7661.51528776994	20899.0074047371	8139.87262882225	1.36039516763479	2.80265494236043e-19	3.57533626697575e-17	-	Chr10	40095216	40096562	+	825	-	-	Pkinase
Glyma.05G140600	1158.81446833741	1319.07362459789	1780.97752809522	381.832762680495	375.516896916685	414.290049047215	1419.62187367684	390.546569548132	1.86244468746319	2.94803396513843e-19	3.74893202532052e-17	-	Chr05	33351680	33353411	-	408	-	-	-
Glyma.11G082500	858.183667903969	1496.55695282451	1239.95383133374	197.987358426923	291.959472210093	244.203079369574	1198.23148402074	244.716636668863	2.29151505395336	3.6145667722709e-19	4.5820885447731e-17	-	Chr11	6199610	6201527	+	612	-	-	-
Glyma.13G289200	219.60973364996	294.709970944212	229.52520468669	19.1926520924058	47.1853692460756	33.2572287079186	247.948303093621	33.2117500154667	2.89779505836562	5.25406993190082e-19	6.63956323181147e-17	-	Chr13	38949725	38951429	-	1047	-	-	-
Glyma.13G118900	2332.55387002967	2296.3275059445	2781.91451093944	918.216881684047	679.272711438297	823.82906542187	2470.26529563787	807.106219514738	1.61414268949404	5.31615661520182e-19	6.69702829600049e-17	-	Chr13	23165832	23171431	-	3804	-	-	ABC_membrane
Glyma.02G001100	2026.59273625521	2170.33625442559	2690.4495797485	584.870819026472	770.694364352569	523.56380051609	2295.79285680977	626.376327965044	1.87421971888382	5.48810815703275e-19	6.89210641826493e-17	-	Chr02	132932	134901	-	1380	-	-	-
Glyma.13G204800	269.714867055533	239.931165935994	128.568629692921	21.2129312600275	11.7963423115189	23.755163362799	212.738220894816	18.9214789781151	3.4878139536678	6.98285295057816e-19	8.74201143303438e-17	-	Chr13	31885462	31887911	-	1128	-	-	-
Glyma.19G065800	438.153400631716	560.934963284152	529.806299539954	129.297866727787	126.810679848828	166.286143539593	509.631554485274	140.798230038736	1.85517341709724	7.96615818213898e-19	9.94216001976429e-17	-	Chr19	17760914	17769236	+	1244	-	-	Abhydrolase_1
Glyma.08G047300	350.735933839013	462.333114269359	442.65575189576	119.196470889678	89.4555958623517	114.974990675947	418.574933334711	107.875685809326	1.95650464380313	8.94106669294219e-19	1.11244531026508e-16	-	Chr08	3694731	3702332	-	1776	-	-	-
Glyma.14G113400	183.363466931034	213.63733953205	246.78273887366	36.36502501719	34.4059984085968	50.3609463291339	214.594515112248	40.3773232516402	2.40953524488999	9.56537509294799e-19	1.18645969460591e-16	-	Chr14	13365240	13366605	+	591	-	-	-
Glyma.08G055600	5879.35767514334	7678.89288605199	5218.67833813949	1794.00790084804	2099.74893145037	1906.11430823099	6258.97629977827	1933.29038017647	1.6947364210028	1.09195295689347e-18	1.35027017172667e-16	-	Chr08	4273355	4280318	-	1341	-	-	-
Glyma.19G222500	123.663733511628	127.086827619066	77.6589038413614	4.04055833524333	0.983028525959909	3.80082613804784	109.469821657352	2.94147099975036	5.21471369923272	1.1161331739022e-18	1.37594986257938e-16	-	Chr19	47475644	47481350	+	840	-	-	-
Glyma.11G157000	1390.15093533761	1331.1249616997	1820.66985672525	436.38030020628	521.988147284712	446.597071220621	1513.98191792085	468.321839570538	1.69331384696728	1.13459391769251e-18	1.39444359786648e-16	-	Chr11	13875332	13879014	-	1317	-	-	-
Glyma.18G290300	430.69093395429	879.74760843198	484.073833944486	31.3143270981358	83.5574247065923	33.2572287079186	598.170792110252	49.3763268375489	3.59835015535435	1.14478845764758e-18	1.40269642263494e-16	-	Chr18	56943368	56944191	-	414	-	-	-
Glyma.17G031800	663.093467622694	1011.2167404517	798.160956147326	218.19015010314	132.708851004588	133.028914831674	824.157054740574	161.309305313134	2.35378118953945	1.20344810710458e-18	1.47010303313939e-16	-	Chr17	2331626	2336016	-	1710	-	-	AMP-binding
Glyma.08G264800	1389.08486866941	847.975901527214	1123.46547557169	6746.72228027255	4229.97174720549	4665.51408445373	1120.1754152561	5214.06937064392	-2.2185902784655	1.4978351685303e-18	1.82419127836234e-16	-	Chr08	30675668	30682770	+	1822	-	-	CTP_synth_N
Glyma.20G204100	201.486600290497	290.327666543555	164.809451485556	1.01013958381083	0.983028525959909	0.95020653451196	218.874572773203	0.981124881427567	7.8004099583816	1.52948504493821e-18	1.8571265401069e-16	-	Chr20	44103550	44107427	+	1584	-	-	Sugar_tr
novel.263	106.606666820369	117.226642717586	87.1505476441945	1.01013958381083	3.93211410383964	1.90041306902392	103.661285727383	2.28088891889146	5.50000079054634	1.97330732114483e-18	2.38882776966938e-16	-	Chr03	36516419	36519960	+	1109	-	-	-
Glyma.12G184300	224.940066990978	291.423242643719	317.538629040233	60.60837502865	59.9647400835545	38.0082613804784	277.967312891644	52.8604588308943	2.39764269233434	2.06935384170299e-18	2.49759856487218e-16	-	Chr12	34553293	34556754	+	1011	-	-	-
Glyma.16G199800	30.915933377907	30.676130804602	31.0635615365446	160.612193825922	144.505193316107	158.684491263497	30.8852085730179	154.600626135175	-2.32320050079238	2.16544762353735e-18	2.60577685373246e-16	-	Chr16	36092167	36096368	+	333	-	-	-
Glyma.02G176100	83.1532001198877	115.035490517258	87.1505476441945	3.0304187514325	5.89817115575946	6.65144574158372	95.1130794271133	5.19334521625856	4.18601499772634	2.8463362656819e-18	3.41492581970741e-16	-	Chr02	28720956	28726702	-	141	-	-	-
Glyma.06G085800	1312.32806855874	1449.44718051745	464.227669629472	86.8720042077316	132.708851004588	91.2198273131482	1075.33430623522	103.600227508489	3.37512475191752	2.90085917182329e-18	3.47001290606945e-16	-	Chr06	6612660	6616547	+	1692	-	-	RPE65
Glyma.04G189800	390.18040056255	402.07642876032	315.812875621536	89.9024229591641	95.3537670181112	114.974990675947	369.356568314802	100.077060217741	1.88151993567604	3.24510010633853e-18	3.87030992564257e-16	-	Chr04	46061873	46063795	-	435	-	-	-
novel.224	81.0210667834803	167.623143325147	108.722465377906	2.02027916762166	6.88119968171937	5.70123920707176	119.122225162178	4.86757268547093	4.60496259538314	3.31215432141255e-18	3.93863023612928e-16	-	Chr02	44315228	44316428	-	875	-	-	-
Glyma.01G236100	869.91040125421	884.129912832637	729.130819399449	310.112852229926	306.704900099492	304.066091043827	827.723711162099	306.961281124415	1.43030966886722	3.3734272371019e-18	3.98809178785668e-16	-	Chr01	56151529	56155582	-	1164	-	-	Pkinase_Tyr
Glyma.10G204600	95.9460001383319	96.4106968144635	144.100410461193	4.04055833524333	8.84725673363918	10.4522718796316	112.152369137996	7.78002898283803	3.8453000341924	3.37353467865431e-18	3.98809178785668e-16	-	Chr10	43586814	43586954	+	141	-	-	-
Glyma.11G120400	146.051133543905	154.476230123175	189.832876056661	486.887279396821	659.612140919099	665.144574158372	163.453413241247	603.881331491431	-1.88277648903538	4.05975583060723e-18	4.78528880243973e-16	-	Chr11	9186715	9187507	-	315	-	-	-
Glyma.07G268800	285.705867078588	403.172004860484	446.970135442502	75.7604687858124	92.4046814402315	60.8132182087655	378.616002460525	76.3261228116031	2.31217853669622	4.13418133805339e-18	4.8588081078603e-16	-	Chr07	44198407	44200455	+	888	-	-	Usp
Glyma.08G176000	392.312533898957	430.561407364593	313.224245493491	92.9328417105966	113.04828048539	91.2198273131482	378.69939558568	99.0669831697115	1.93314971006832	5.53282393002541e-18	6.48369762404605e-16	-	Chr08	14052230	14053555	+	552	-	-	tRNA_anti
Glyma.18G014700	89.5496001291098	144.616045221695	132.020136530314	15.1520937571625	6.88119968171937	8.55185881060764	122.061927293707	10.1950507498298	3.58737804075439	6.16165406150882e-18	7.1996695225375e-16	-	Chr18	1021768	1022744	+	576	-	-	-
Glyma.04G189600	1910.39146942101	2375.20898515633	2116.63656803177	835.385435811559	859.166931688961	883.692077096123	2134.07900753637	859.414814865548	1.31206284798896	6.69630586520008e-18	7.80177693751288e-16	-	Chr04	46047721	46051704	-	1278	-	-	Pkinase
Glyma.16G085600	8799.31427935324	12233.2027344352	7244.71285168967	56.5678166934066	210.368104555421	288.862786491636	9425.74328849271	185.266235913488	5.66861336263804	7.00786698100978e-18	8.14124304721805e-16	-	Chr16	10120976	10122362	-	900	-	-	-
Glyma.20G026800	1782.46346923657	2378.49571345682	1654.99752853035	633.357519049392	635.036427770101	616.684040898262	1938.65223707458	628.359329239252	1.6250570266078	7.70125842365399e-18	8.92106694179137e-16	-	Chr20	2946177	2950346	-	1989	-	-	Metallophos
Glyma.07G256100	472.267534014234	763.616541814558	540.160820052136	155.561495906868	114.031309011349	132.078708297163	592.014965293642	133.890504405127	2.14443256444958	8.01813939051825e-18	9.26152536133443e-16	-	Chr07	43222307	43226223	-	728	-	-	-
Glyma.03G175300	248.393533691459	274.989601141254	330.48177968046	46.4664208552983	65.8629112393139	73.165903157421	284.621638171058	61.8317450840111	2.20216769211973	8.61056857974176e-18	9.91740687390142e-16	-	Chr03	38882750	38885412	+	2205	-	-	ABC2_membrane
Glyma.18G002000	943.469001360264	705.551008505847	654.060545686133	2373.82802195546	2369.09874756338	2240.5870083792	767.693518517415	2327.83792596601	-1.60105839043796	8.65973432177164e-18	9.94561851792758e-16	-	Chr18	173530	175647	+	459	-	-	RRM_1
Glyma.05G237000	3669.40147195709	3280.15484389209	4572.38368283749	1301.05978394835	1401.79867801883	1356.89493128308	3840.64666622889	1353.25113108342	1.50514720112063	9.19197380412689e-18	1.05268990906808e-15	-	Chr05	41337418	41344545	-	1749	-	-	PGM_PMM_III
Glyma.U031100	705.736134350842	703.359856305518	1024.23465399662	200.007637594545	234.943817704418	229.949981351894	811.110214884327	221.633812216953	1.87252447491666	9.93047584096117e-18	1.134043462042e-15	-	scaffold_28	332507	335046	+	231	-	-	-
Glyma.20G192100	155.645733557738	243.217894236488	165.672328194904	1.01013958381083	1.96605705191982	0	188.178651996377	0.99206554524355	7.58207523864438	1.06224245552331e-17	1.20963609793942e-15	-	Chr20	43072402	43078719	-	1726	-	-	AMP-binding
Glyma.01G219400	104.474533483961	115.035490517258	213.13054720907	4.04055833524333	0	0.95020653451196	144.213523736763	1.66358828991843	6.46258299978567	1.09678692251883e-17	1.24545561748111e-15	-	Chr01	54898589	54899940	+	504	-	-	GSHPx
Glyma.17G059700	560.75106747514	678.161606001738	585.893285647604	220.210429270761	224.130503918859	219.497709472263	608.268653041494	221.279547553961	1.45841195435564	1.21368726938935e-17	1.3743303708883e-15	-	Chr17	4518026	4523412	-	2670	-	-	TBC
Glyma.19G245400	197.222333617682	170.90987162564	219.170684174509	15.1520937571625	36.3720554605166	13.3028914831674	195.767629805944	21.6090135669489	3.18118608619139	1.24039405869143e-17	1.40063768330445e-15	-	Chr19	49238744	49239912	+	636	-	-	-
Glyma.07G257700	5548.8770080002	5750.67894976272	6381.83614234121	2770.81287839311	2539.16268255445	2599.76507842472	5893.79736670137	2636.58021312409	1.1606630500958	1.27475197982436e-17	1.43541345839887e-15	-	Chr07	43386153	43390647	+	732	-	-	-
Glyma.12G096900	938.138668019246	1049.56190395746	725.679312562055	2547.57203037092	2713.15873164935	2714.74006910067	904.459961512919	2658.49027704031	-1.55647931773647	1.2978335572374e-17	1.4573333247731e-15	-	Chr12	8237882	8245991	-	2241	-	-	-
Glyma.20G238000	6624.53827621772	9526.0341909291	4434.32340934174	594.97221486458	1294.6485686892	973.011491340248	6861.63195882952	954.21075829801	2.84602952631426	1.33640268852912e-17	1.49647403277739e-15	-	Chr20	46972128	46987629	+	3555	-	-	PH
Glyma.20G007400	2315.49680333841	2518.72945427786	3129.65382480686	987.916512966994	928.961957032114	977.762524012807	2654.62669414104	964.880331337305	1.46042221148017	1.39120441543342e-17	1.55352444307346e-15	-	Chr20	685143	690637	+	1854	-	-	PFK
Glyma.14G080800	2850.66227077666	3796.1711870695	2718.924511157	1076.80879634235	817.879733598645	972.061284805736	3121.91932300105	955.583271582243	1.70785287383183	1.51561737747254e-17	1.68777811383075e-15	-	Chr14	6992996	7004070	+	3143	-	-	Metallophos
Glyma.01G150600	1785.66166924118	1653.22433514802	1636.87711763403	780.837898285774	751.033793833371	771.567706023712	1691.92104067441	767.813132714285	1.13971411198221	1.67178188863513e-17	1.85655293373717e-15	-	Chr01	48757351	48760008	-	207	-	-	-
Glyma.14G087600	2499.92633693765	2764.13850071468	2127.8539652533	740.43231493334	940.758299343633	886.542696699659	2463.97293430188	855.911103658878	1.52506930399435	1.74408193732062e-17	1.93152283124365e-15	-	Chr14	7850409	7854715	-	1194	-	-	-
Glyma.01G020000	297.432600428829	376.878178456539	426.261094418139	93.9429812944074	106.16708080367	89.3194142441243	366.857291101169	96.4764921140673	1.92845247343174	1.82476601520608e-17	2.01534157821883e-15	-	Chr01	1990783	1994783	+	2016	-	-	ABC2_membrane
Glyma.07G222700	181.231333594627	174.196599926133	143.237533751844	33.3346062657575	37.3550839864766	28.5061960353588	166.221822424201	33.0652954291976	2.328743317183	2.22771654523307e-17	2.45365326151463e-15	-	Chr07	39866989	39873025	+	1536	-	-	Sugar_tr
Glyma.08G093600	3452.98993831175	3911.20667758676	2849.21889426861	955.592046285048	1273.02194111808	1039.52594875608	3404.47183672237	1089.37997871974	1.64369707483422	2.71240976088361e-17	2.97936409484306e-15	-	Chr08	7092593	7098413	+	1008	-	-	Metallophos
Glyma.14G021600	1297.40313520389	1362.89666860446	1117.42533860626	495.978535651119	520.022090232792	454.198723496717	1259.2417141382	490.066449793543	1.36111276007438	4.04336043742685e-17	4.42923766178128e-15	-	Chr14	1528273	1530313	-	1038	-	-	Ribonuclease_3
Glyma.19G263100	3903.93613896191	4926.80572243912	5431.80888534856	1715.21701331079	1324.139424468	1627.70379361899	4754.18358224986	1555.68674379926	1.61176676805766	5.55690579774075e-17	6.07073134196545e-15	-	Chr19	50569650	50575849	+	2391	-	-	K_trans
Glyma.18G229300	973.318868069967	1392.4772233089	827.498764265173	201.017777178356	295.891586313933	228.999774817382	1064.43161854801	241.96971276989	2.13652778850518	5.74537616161256e-17	6.25966496829528e-15	-	Chr18	51834703	51842867	+	1821	-	-	Malic_M
Glyma.19G047800	272.913067060144	233.357709335008	242.468355326917	726.290360759989	610.460714621104	724.057379298114	249.579710574023	686.936151559735	-1.46101510922943	5.76098786055602e-17	6.25975586616534e-15	-	Chr19	7482956	7488168	+	987	-	-	-
Glyma.18G108300	1125.76640162309	960.820239844142	1148.4889001428	455.572952298685	410.905923851242	418.090875185263	1078.35851387001	428.18991711173	1.33307669658197	6.79070681200527e-17	7.35878959692356e-15	-	Chr18	12358032	12368873	+	1743	-	-	GATase
Glyma.16G018500	4564.89747324819	4134.70420202029	5506.87915906187	1692.99394246696	1794.02705987683	1383.50071424941	4735.49361144345	1623.5072388644	1.54462518743638	7.06052022098866e-17	7.63066196108565e-15	-	Chr16	1643418	1648032	+	1860	-	-	Glycos_transf_1
Glyma.02G158200	4675.76840674138	4510.48680437666	3961.46697261878	1925.32604674345	2028.97087758125	1896.61224288587	4382.57406124561	1950.30305573686	1.167929464769	7.18775916446307e-17	7.74740501170682e-15	-	Chr02	17305610	17311161	+	411	-	-	-
Glyma.19G212800	8298.26294529751	21227.8825167846	7402.61928950044	1633.39570702212	1599.38741173677	1331.23935485126	12309.5882505275	1521.34082453671	3.01634379414849	7.88960765331223e-17	8.48122303254194e-15	-	Chr19	46633685	46639818	-	2443	-	-	Glycos_transf_1
Glyma.09G131500	1292.07280186287	843.593597126556	1081.18451681362	37.3751646010008	155.318507101666	43.7095005875502	1072.28363860102	78.8010574300722	3.76636865107444	8.04159911763986e-17	8.62162084123133e-15	-	Chr09	32754805	32758309	-	2100	-	-	HATPase_c
Glyma.01G236500	318.753933792903	357.157808653581	216.582054046463	53.5373979419741	44.2362836681959	69.3650770193731	297.497932164316	55.7129195431811	2.4137714036149	8.65895618337107e-17	9.25888174175212e-15	-	Chr01	56194029	56194868	+	558	-	-	-
Glyma.15G251500	1579.91080227787	2614.04457499216	2401.38588211676	309.102712646115	506.259690869353	211.896057196167	2198.44708646226	342.419486903878	2.68286882934561	8.82514884608219e-17	9.40763290603055e-15	-	Chr15	47966984	47968566	+	651	-	-	GST_N
Glyma.04G150500	652.432800940657	835.924564425405	1025.96040741532	230.31182510887	180.877248776623	246.103492438598	838.10592426046	219.09752210803	1.9361160996174	8.8447431816471e-17	9.40763290603055e-15	-	Chr04	32893202	32895554	+	1512	-	-	GRAS
Glyma.20G136300	1247.29800179831	1565.57824713487	994.896845878774	329.305504322331	404.024724169523	362.978896183569	1269.25769827065	365.436374891808	1.79560926408005	9.4876862507664e-17	1.00649370563393e-14	-	Chr20	37591710	37597132	+	1017	-	-	-
Glyma.18G260000	8.5285333456295	1.09557610016436	4.3143835467423	211.119173016464	71.7610823950734	147.282012849354	4.64616433084539	143.38742275363	-4.94594090351973	1.02256146462225e-16	1.08192907511423e-14	-	Chr18	54610000	54615674	+	1794	-	-	-
Glyma.20G181900	396.576800571772	701.168704105189	576.401641844771	110.105214635381	128.776736900748	140.63056710777	558.049048840578	126.5041728813	2.14065568120872	1.08411076573037e-16	1.14404903633829e-14	-	Chr20	41976535	41984128	-	1635	-	-	Aa_trans
Glyma.05G164800	25.5856000368885	36.1540113054238	81.9732873881037	384.863181431927	748.084708255491	433.294179737454	47.9042995768054	522.080689808291	-3.43461858860666	1.1154449592382e-16	1.1740422244598e-14	-	Chr05	35549831	35557199	-	1428	-	-	-
Glyma.12G129100	4314.37180622033	3948.45626499235	4453.3066969474	2041.49209888169	2008.32727853609	2011.58723356182	4238.71158938669	2020.46887032654	1.06906172519362	1.14590332529481e-16	1.20295976170011e-14	-	Chr12	14330705	14334329	+	429	-	-	HTH_3
Glyma.16G150300	281.441600405774	255.269231338296	187.244245928616	792.959573291503	735.305337418012	909.347653527946	241.318359224228	812.537521412487	-1.75440518788997	1.16716336522539e-16	1.22209583321989e-14	-	Chr16	31069486	31071364	-	873	-	-	-
Glyma.07G088900	2653.43993715898	2671.01453220071	3262.53683804653	1212.167500573	1141.29611863945	1190.60878774349	2862.33043580207	1181.35746898531	1.2770575108795	1.20435714677061e-16	1.2577731943165e-14	-	Chr07	8285431	8289641	+	471	-	-	-
Glyma.07G097300	91.6817334655172	121.608947118244	72.4816435852706	4.04055833524333	8.84725673363918	5.70123920707176	95.2574413896772	6.19635142531809	3.93698165919316	1.42123167555659e-16	1.48043129987177e-14	-	Chr07	9139095	9141147	+	1380	-	-	PPR
Glyma.02G237800	1592.70360229631	2057.49191610867	2012.22848620061	613.154727373175	591.783172627865	751.613368798961	1887.47466820186	652.183756266667	1.53302663503934	1.513394348387e-16	1.57236992196331e-14	-	Chr02	42607230	42611324	-	990	-	-	-
Glyma.12G210300	644.970334263231	795.388248719324	598.836436287831	231.321964692681	244.774102964017	220.447916006775	679.731673090129	232.181327887824	1.5489706841126	1.52928749995911e-16	1.58479788427639e-14	-	Chr12	36935825	36941031	-	1098	-	-	-
Glyma.07G230600	2056.44260296491	2472.71525807096	1912.13478791619	847.507110817288	874.895388104319	825.729478490894	2147.09754965069	849.377325804167	1.33761300598917	1.56980024632838e-16	1.6226099366664e-14	-	Chr07	41134922	41140938	+	756	-	-	-
novel.185	160.976066898757	151.189501822681	209.679040371676	29.2940479305141	36.3720554605166	38.0082613804784	173.948203031038	34.5581215905031	2.33279960506244	1.74352399023379e-16	1.7975687747904e-14	-	Chr02	5208455	5211671	-	699	-	PF01432:Peptidase family M3	Peptidase_M3
Glyma.17G115700	406.171400585605	496.295973374454	283.023560666295	70.7097708667583	90.4386243883117	92.1700338476602	395.163644875451	84.4394763675767	2.22408182654195	2.35125511731388e-16	2.4179539869683e-14	-	Chr17	9147302	9150438	-	1833	-	-	DEAD
Glyma.09G104200	2782.43400401163	2391.64262665879	3435.11217991622	828.314458724883	1032.1799522579	988.214795892439	2869.72960352888	949.569735625075	1.5957601813173	2.4954791648811e-16	2.55973934083173e-14	-	Chr09	19419070	19422719	+	868	-	-	RRM_1
Glyma.16G142200	956.261801378708	702.264280205354	1101.03068112864	292.940479305141	251.655302645737	224.248742144823	919.852254237566	256.2815080319	1.84475846807101	3.30788731160527e-16	3.38445566765055e-14	-	Chr16	30067119	30068542	-	876	-	-	ELO
Glyma.02G202500	77.8228667788692	139.138164720874	83.6990408068006	1.01013958381083	0.983028525959909	5.70123920707176	100.220024102181	2.5648024389475	5.26471938968694	3.68922232598754e-16	3.76506152924582e-14	-	Chr02	38754600	38759102	+	1494	-	-	Aldedh
Glyma.10G292200	1128.96460162771	1309.21343969641	1167.47218774847	486.887279396821	338.161812930209	358.227863511009	1201.88340969086	394.425651946013	1.60774223197866	3.73286204152421e-16	3.79997814691727e-14	-	Chr10	51006927	51009538	+	681	-	-	-
Glyma.05G163100	1724.89586915357	1574.34285593618	2293.52629344821	654.570450309419	604.562543465344	630.937138915942	1864.25500617932	630.023377563568	1.56565714590027	3.95163861974629e-16	4.01255556773835e-14	-	Chr05	35423374	35424770	+	543	-	-	-
Glyma.03G165800	120.465533507017	151.189501822681	150.140547426632	27.2737687628925	26.5417702009176	15.2033045521914	140.598527585443	23.0062811720005	2.6158746348186	4.34719643234029e-16	4.40312016533924e-14	-	Chr03	38051257	38055589	-	3690	-	-	Pkinase
Glyma.15G206200	628.979334240176	868.791847430336	647.157532011345	229.301685525059	242.808045912098	231.850394420918	714.976237893952	234.653375286025	1.60670403159754	4.49211546844651e-16	4.53850021964951e-14	-	Chr15	28958236	28963386	-	2106	-	-	Response_reg
Glyma.15G168400	135.390466861868	181.865632627284	199.324519859494	39.3954437686225	26.5417702009176	26.6057829663349	172.193539782882	30.8476656452916	2.48469736550951	4.54608218805621e-16	4.58154162912305e-14	-	Chr15	14999711	15001091	+	360	-	-	-
Glyma.15G051500	115.135200165998	92.0283924138061	65.578629910483	366.680668923332	354.873297871527	347.775591631378	90.9140741634291	356.443186142079	-1.97763943530105	4.61651764144271e-16	4.6409241686244e-14	-	Chr15	4044021	4048207	-	2331	-	-	Glyco_hydro_3_C
Glyma.03G205400	175.901000253609	188.43908922827	174.301095288389	19.1926520924058	28.5078272528374	43.7095005875502	179.547061590089	30.4699933109311	2.55403917676176	4.7833972448632e-16	4.78292395995651e-14	-	Chr03	41340149	41343255	-	975	-	-	Abhydrolase_3
Glyma.10G039700	604.459800871491	796.483824819489	652.334792267436	206.06847509741	256.570445275536	204.294404920072	684.426139319472	222.311108431006	1.6219948855474	4.79173951447083e-16	4.78292395995651e-14	-	Chr10	3509365	3515838	-	1446	-	-	Myb_DNA-binding
Glyma.10G237600	143.919000207498	155.571806223339	200.187396568843	34.3447458495683	34.4059984085968	36.1078483114545	166.559400999893	34.9528641898732	2.25503209325161	4.79336495292328e-16	4.78292395995651e-14	-	Chr10	46607534	46609838	+	534	-	-	-
Glyma.06G111800	235.600733673015	311.143612446678	251.95999912975	75.7604687858124	50.1344548239554	67.4646639503492	266.234781749814	64.4531958533723	2.04611684650289	4.86517198804359e-16	4.8425879798028e-14	-	Chr06	9052451	9057739	+	1119	-	-	DUF6
Glyma.05G053000	1475.4362687939	1428.63123461432	1543.6864330244	696.996312829474	711.712652794974	697.451596331779	1482.58464547754	702.053520652076	1.07871068884163	5.02012685633136e-16	4.98451610424704e-14	-	Chr05	4743580	4748039	-	1038	-	-	-
Glyma.08G044000	75.6907334424619	113.939914417093	88.0134243535429	8.08111667048666	4.91514262979955	10.4522718796316	92.5480240710327	7.81617705997259	3.56136122289351	5.26709038902876e-16	5.21687832340362e-14	-	Chr08	3474223	3477593	+	1655	-	-	-
Glyma.06G177600	94.8799334701282	61.3522616092041	112.1739722153	4.04055833524333	3.93211410383964	0.95020653451196	89.468722431544	2.97429299119831	4.92622093170548	5.8337765127008e-16	5.76399997009791e-14	-	Chr06	15028015	15028633	-	297	-	-	-
Glyma.14G141700	76.7568001106656	82.1682075123269	71.6187668759222	2.02027916762166	1.96605705191982	3.80082613804784	76.8479248329715	2.59572078586311	4.87767538299692	6.20270723831014e-16	6.11353384329483e-14	-	Chr14	28560446	28563467	-	516	-	-	-
Glyma.07G110600	3084.13087111327	3708.52509905635	2138.20848576548	617.195285708419	891.606873045638	744.011716522865	2976.95481864504	750.93795842564	1.98676365591926	6.55998052878463e-16	6.44990085552112e-14	-	Chr07	11345835	11349567	+	893	-	-	-
Glyma.01G217400	2948.7404042514	2982.15814464738	2626.59670325671	838.415854562991	1129.49977632794	1147.84949369045	2852.49841738517	1038.58837486046	1.45730603559154	6.82129972350035e-16	6.69051665337582e-14	-	Chr01	54770777	54773002	-	1068	-	-	HSF_DNA-bind
Glyma.13G298000	1025.55613481195	1697.04737915459	878.408490116732	269.707268877492	265.417702009176	284.111753819076	1200.33733469442	273.078908235248	2.13544750407223	6.85760223328345e-16	6.70979760262433e-14	-	Chr13	39657343	39660414	-	1503	-	-	-
Glyma.09G054600	72.4925334378508	117.226642717586	81.9732873881037	0	3.93211410383964	5.70123920707176	90.5641545145136	3.2111177703038	4.79718356954028	7.35859167235615e-16	7.18255562944361e-14	-	Chr09	4837966	4848633	-	1038	-	-	-
Glyma.05G190100	414.699933931235	603.662431190562	551.378217273666	155.561495906868	87.4895388104319	108.323544934363	523.246860798487	117.124859883888	2.16041348369969	7.41732928081795e-16	7.22240043401771e-14	-	Chr05	37579897	37581590	+	885	-	-	-
Glyma.13G335100	326.216400470329	505.060582175769	415.043697196609	116.166052138246	112.06525195943	118.775816813995	415.440226614236	115.66904030389	1.84434289604246	7.98937121162031e-16	7.76066342850211e-14	-	Chr13	42858772	42860629	+	936	-	-	-
Glyma.05G179900	151.381466884924	120.513371018079	169.986711741647	899.024229591641	596.698315257665	502.659256756827	147.29384988155	666.127267202044	-2.17467174215203	8.25589873562484e-16	8.00028340938722e-14	-	Chr05	36806731	36808593	-	939	-	-	AP2
Glyma.04G017700	10055.1408144972	9939.06638069106	11727.3573567549	4607.24664176121	4725.41812428928	3892.9961718955	10573.8548506477	4408.553645982	1.26221654137991	8.59151982034417e-16	8.30554788963344e-14	-	Chr04	1383768	1392399	+	2718	-	-	-
Glyma.07G031900	994.640201434041	789.910368218503	832.676024521264	304.052014727061	344.059984085968	343.024558958818	872.408864724602	330.378852590616	1.40049287239697	8.83062225622744e-16	8.51626900461819e-14	-	Chr07	2519441	2520929	-	330	-	-	-
Glyma.18G273200	472.267534014234	372.495874055882	623.859860858937	1740.47050290606	1510.91484440038	1725.57506667372	489.541089643017	1658.98680466006	-1.7590539354985	1.03897239914713e-15	9.99595593184225e-14	-	Chr18	55594617	55598871	-	1017	-	-	2OG-FeII_Oxy
Glyma.09G014700	356.066267180032	572.986300385959	673.043833291799	65.6590729477041	115.014337537309	49.4107397946219	534.032133619263	76.6947167598785	2.80080906401206	1.0427127829218e-15	1.00068100490699e-13	-	Chr09	1126845	1129049	+	501	-	-	C2
Glyma.02G300000	1463.70953544366	1185.41334037784	1480.69643324196	478.806162726335	572.122602108667	446.597071220621	1376.60643635449	499.175278685208	1.46388096790337	1.04506524872456e-15	1.00068100490699e-13	-	Chr02	47663469	47665514	-	414	-	-	-
Glyma.11G085900	2078.83000299719	2601.99323789035	2553.25218296209	970.74414004221	1055.77263688094	967.310252133176	2411.35847461655	997.942343018776	1.27293182354815	1.24866775509313e-15	1.19280318823019e-13	-	Chr11	6453935	6464740	-	3179	-	-	-
Glyma.08G148000	1757.94393586788	2150.61588462264	2074.3556092737	820.233342054396	677.306654386378	838.082163439549	1994.30514325474	778.540719960108	1.35707964332196	1.53523110818894e-15	1.46307887549202e-13	-	Chr08	11287298	11290903	+	1758	-	-	-
Glyma.16G051300	195.090200281275	280.467481642076	272.669040154113	66.6692125315149	43.253255142236	56.0621855362057	249.408907359155	55.3282177366522	2.17379251581666	1.53946883201317e-15	1.46365725368196e-13	-	Chr16	4923435	4935752	+	2208	-	-	-
Glyma.09G166400	1158.81446833741	1422.05777801334	1974.26191098928	463.654068969172	320.46729946293	363.929102718081	1518.37805244667	382.683490383394	1.98896197457713	1.57998617656534e-15	1.49864477058123e-13	-	Chr09	39034658	39039893	-	1632	-	-	Sugar_tr
Glyma.12G114200	5087.270140668	8989.20190184856	3982.17601364314	938.419673360263	1070.51806477034	1381.60030118039	6019.54935205323	1130.179346437	2.41292695157073	2.12017372715478e-15	2.00630148565876e-13	-	Chr12	11290782	11294451	+	864	-	-	-
Glyma.10G232600	483.994267364474	839.211292725899	597.110682869134	71.7199104505691	146.471250368026	129.228088693627	640.105414319836	115.806416504074	2.46553551213382	2.26507723724006e-15	2.13840266013164e-13	-	Chr10	46208026	46215772	+	1605	-	-	-
Glyma.04G193700	402.973200580994	414.127765862127	346.013560448732	128.287727143976	145.488221842067	136.829740969722	387.704842297285	136.868563318588	1.50069393688408	2.42747366743363e-15	2.28636258134543e-13	-	Chr04	46528402	46536243	+	2025	-	-	-
Glyma.10G280400	1169.47513501945	1550.24018173257	1870.71670586746	507.090071073038	345.043012611928	361.078483114545	1530.14400753982	404.403855599837	1.920421840253	2.67654034875451e-15	2.51507446477836e-13	-	Chr10	50157107	50159056	-	1518	-	-	UDPGT
Glyma.10G186000	994.640201434041	1016.69462095252	1413.39204991278	364.660389755711	381.415068072445	404.787983702095	1141.57562409978	383.62114717675	1.57392178997836	2.80663306273424e-15	2.63118586104518e-13	-	Chr10	41910760	41912094	+	813	-	-	Pkinase
Glyma.11G040800	557.552867470529	691.30851920371	503.057121550152	198.997498010734	181.860277302583	209.045437592631	583.972836074797	196.634404301983	1.56921039229709	3.0937923623452e-15	2.89366491208491e-13	-	Chr11	2985803	2988541	+	753	-	-	-
Glyma.03G189900	237.732867009422	209.255035131392	350.327943995475	1.01013958381083	0	0	265.771948712097	0.336713194603611	9.56485820976546	3.37190463257879e-15	3.14648656362306e-13	-	Chr03	40073618	40076667	+	1551	-	-	p450
Glyma.03G134500	1835.76680264675	1899.728957685	2237.43930734056	720.229523257124	876.861445156239	822.878858887358	1990.97835589077	806.65660910024	1.30367559119209	3.52271951232371e-15	3.27962745914073e-13	-	Chr03	34972645	34974072	-	1428	-	-	UDPGT
Glyma.15G078900	180.165266926423	326.481677848979	294.240957887825	0	0.983028525959909	0	266.962634221076	0.32767617531997	9.56968592646441	3.8817586901505e-15	3.60556350961629e-13	-	Chr15	6070129	6071615	-	549	-	-	-
Glyma.09G172500	540.49580077927	787.719216018174	626.448490986982	182.835264669761	201.520847821781	228.049568282871	651.554502594808	204.135226924804	1.67357124213548	4.12615437915602e-15	3.82375943293189e-13	-	Chr09	39717919	39719362	+	960	-	-	Pkinase
Glyma.13G336200	3776.00813877746	4372.44421575596	5015.9023114426	1728.34882790033	1791.07797429895	1419.60856256087	4388.11822199201	1646.34512158672	1.41454559183516	4.35496584104741e-15	4.02654548129135e-13	-	Chr13	42957851	42960820	+	684	-	-	-
Glyma.17G235100	1611.89280232398	2053.10961170801	1396.99739243516	509.11035024066	589.817115575946	612.883214760215	1687.33326882238	570.603560192273	1.5636096375476	4.49260443885342e-15	4.14429908785032e-13	-	Chr17	39018703	39025050	-	1396	-	-	-
Glyma.10G074600	341.14133382518	335.246286650294	354.642327542217	129.297866727787	109.11616638155	131.128501762651	343.67664933923	123.180844957329	1.48060075788435	4.63890613497801e-15	4.26948822176332e-13	-	Chr10	7700600	7705819	-	1539	-	-	-
Glyma.02G307500	26.6516667050922	14.2424893021367	25.0234245711053	581.84040027504	344.059984085968	116.875403744971	21.9725268594447	347.59192936866	-3.97922621403638	5.47630484501022e-15	5.02871983854333e-13	-	Chr02	48175535	48177218	-	537	-	-	-
Glyma.05G149900	2651.30780382257	2137.46897142066	2520.46286800685	719.219383673313	1007.60423910891	688.899737521171	2436.4132144167	805.24112010113	1.59737252870213	5.82533420358036e-15	5.33706528215299e-13	-	Chr05	34389242	34393621	-	1722	-	-	FKBP_C
Glyma.19G029300	328.348533806736	288.136514343226	275.257670282159	44.4461416876766	88.4725673363918	47.510326725598	297.247572810707	60.1430119165555	2.30477856565548	6.1388983205267e-15	5.61159340356173e-13	-	Chr19	3647595	3650393	-	1365	-	-	UDPGT
Glyma.11G030200	243.063200350441	224.593100533694	324.441642715021	52.5272583581633	76.6762250248729	61.7634247432774	264.032647866385	63.6556360421045	2.05395249818005	6.8356612394687e-15	6.23437049514621e-13	-	Chr11	2188990	2191389	-	795	-	-	Myb_DNA-binding
Glyma.15G019100	635.375734249398	571.890724285795	1289.1378037666	143.439820901138	156.301535627626	153.933458590938	832.134754100598	151.224938373234	2.46104039095901	7.45653092055047e-15	6.78527481871853e-13	-	Chr15	1452438	1453595	+	612	-	-	-
Glyma.04G209700	89.5496001291098	125.991251518901	121.665616018133	14.1419541733517	21.626627571118	15.2033045521914	112.402155888715	16.9906287655537	2.72651030580916	7.61083447989865e-15	6.91008917913681e-13	-	Chr04	48185628	48192057	+	1902	-	-	Lipase_3
Glyma.12G013100	4939.08687378769	3660.31975064912	7706.3518911911	1300.04964436454	1345.76605203912	1258.07345169384	5435.25283854264	1301.29638269916	2.06257040404647	7.75455312606789e-15	7.02475383411345e-13	-	Chr12	946483	947858	+	639	-	-	-
Glyma.07G079000	365.660867193865	388.929515558347	578.127395263468	113.135633386813	105.18405227771	130.178295228139	444.23925933856	116.165993630887	1.93643296214058	7.97559103634167e-15	7.20878981742164e-13	-	Chr07	7193037	7202151	-	1452	-	-	Response_reg
Glyma.05G180700	192.958066944868	265.129416239775	182.066985672525	35.3548854333791	53.0835404018351	50.3609463291339	213.384822952389	46.2664573881161	2.20228960591953	8.79486100843239e-15	7.93150865709007e-13	-	Chr05	36885298	36888026	-	1512	-	-	-
Glyma.08G140900	261.186333709904	398.789700459826	243.331232036266	72.7300500343799	71.7610823950734	52.2613593981578	301.102422068665	65.584163942537	2.19845153734667	9.06759245641837e-15	8.14665924388421e-13	-	Chr08	10760962	10769630	-	2274	-	-	ABC1
Glyma.17G149000	63.9640000922213	90.9328163136418	106.996711959209	3.0304187514325	9.83028525959909	3.80082613804784	87.2978427883574	5.55384338302648	3.97621861773194	9.0738489792221e-15	8.14665924388421e-13	-	Chr17	12354773	12359193	+	660	-	-	-
Glyma.14G219500	91.6817334655172	177.483328226626	98.3679448657244	11.1115354219192	11.7963423115189	16.1535110867033	122.511002185956	13.0204629400471	3.22900627089989	9.81704265658749e-15	8.77586125195157e-13	-	Chr14	48448248	48454092	+	1779	-	-	-
Glyma.04G189900	1357.1028686233	1257.72136298868	1220.97054372807	575.779562772175	606.528600517264	511.211115567435	1278.59825844668	564.506426285624	1.17947986306235	9.81820158917979e-15	8.77586125195157e-13	-	Chr04	46066906	46071217	+	1284	-	-	-
Glyma.14G194900	192.958066944868	71.2124465106833	104.408081831164	861.64906499064	743.169565625691	611.933008225703	122.859531762238	738.917212947345	-2.58918046981148	1.03619978123107e-14	9.23842709173797e-13	-	Chr14	45995088	46000183	+	1194	-	-	-
Glyma.11G242400	116.201266834202	139.138164720874	179.47835554448	26.2636291790816	19.6605705191982	30.4066091043827	144.939262366518	25.4436029342209	2.51166834408163	1.03913953269975e-14	9.23842709173797e-13	-	Chr11	33657457	33658041	-	585	-	-	-
Glyma.19G259000	77.8228667788692	69.0212943103546	109.585342087254	10.1013958381083	6.88119968171937	6.65144574158372	85.4765010588261	7.8780137538038	3.44762907701539	1.04044599614235e-14	9.23842709173797e-13	-	Chr19	50279552	50280343	-	324	-	-	-
Glyma.10G245500	386.982200557939	567.508419885138	577.26451855412	166.673031328787	118.946451641149	127.327675624603	510.585046332399	137.649052864846	1.892320910613	1.09297232152149e-14	9.68349455498336e-13	-	Chr10	47393249	47399064	-	2283	-	-	-
Glyma.15G090300	1318.72446856796	1476.83658302156	1269.29163945158	375.77192517763	446.294950785799	568.223507638152	1354.9508970137	463.430127867194	1.54718124145715	1.11179167675548e-14	9.82862852486115e-13	-	Chr15	6952810	6957605	+	1458	-	-	Peptidase_S10
Glyma.03G176900	182.297400262831	239.931165935994	197.598766440797	44.4461416876766	36.3720554605166	16.1535110867033	206.609110879874	32.3239027449655	2.67979653137757	1.15856083910275e-14	1.02196727671576e-12	-	Chr03	38969367	38972075	+	324	-	-	-
Glyma.16G141200	222.807933654571	244.313470336652	303.732601690658	72.7300500343799	51.1174833499153	37.0580548459665	256.951335227294	53.6351960767539	2.2641320526444	1.1765495047612e-14	1.03556907502038e-12	-	Chr16	29911174	29916916	+	1193	-	-	SpoIIE
Glyma.13G107500	448.814067313753	393.311819959005	557.418354239105	140.409402149706	147.454278893986	163.435523936057	466.514747170621	150.433068326583	1.63388706217694	1.20351686990284e-14	1.05699721262578e-12	-	Chr13	22199996	22203767	-	1092	-	-	-
novel.1549	121.53160017522	113.939914417093	114.762602343345	0	0	0	116.74470564522	0	9.3376537175766	1.3148076957685e-14	1.15222886590913e-12	-	Chr16	36109877	36112849	+	2973	-	-	-
Glyma.19G151300	560.75106747514	830.446683924584	761.057257645342	238.392941779356	233.960789178458	247.05369897311	717.418336348355	239.802476643642	1.58107462249906	1.38055934920477e-14	1.20722578058878e-12	-	Chr19	41172001	41173236	-	645	-	-	-
Glyma.19G132200	1208.91960174298	1349.74975540249	1191.63273561022	489.917698148254	521.005118758752	593.879084069975	1250.10069758523	534.933966992327	1.22407090234753	1.43254811611101e-14	1.24935514406591e-12	-	Chr19	39280021	39287035	-	1020	-	-	-
Glyma.18G293200	155.645733557738	203.777154630571	186.381369219267	34.3447458495683	35.3890269345567	13.3028914831674	181.934752469192	27.6788880890975	2.72054412961955	1.43493607784907e-14	1.24935514406591e-12	-	Chr18	57131714	57135856	+	1350	-	-	MatE
Glyma.09G055900	494.654934046511	759.2342374139	358.093834379611	73.7401896181908	124.844622796908	71.265490088397	537.327668613341	89.9501008344988	2.57779260326583	1.5972445060706e-14	1.38767501139479e-12	-	Chr09	5000243	5001974	-	1257	-	-	Pkinase
Glyma.13G289100	157.777866894146	189.534665328434	188.969999347313	15.1520937571625	42.2702266162761	20.9045437592631	178.760843856631	26.1089547109006	2.77497816459605	1.69919020096764e-14	1.47307000820231e-12	-	Chr13	38944160	38946188	-	1407	-	-	UDPGT
Glyma.17G087500	1509.55040217642	1508.60828992632	1404.76328281929	730.330919095232	655.680026815259	717.40593355653	1474.30732497401	701.138959822341	1.07203738719807	1.81891701745436e-14	1.57348031776009e-12	-	Chr17	6771669	6772844	+	642	-	-	-
Glyma.08G179700	55.4354667465918	104.079729515614	32.7893149552415	468.704766888226	523.954204336632	362.028689649057	64.1015037391491	451.562553624638	-2.82496906185617	1.84260665738789e-14	1.59056016215462e-12	-	Chr08	14407544	14409762	+	978	-	-	-
Glyma.09G010200	156.711800225942	198.299274129749	268.354656607371	44.4461416876766	44.2362836681959	45.6099136565741	207.788576987687	44.7641130041489	2.21728275362398	2.00940812879968e-14	1.73083889931993e-12	-	Chr09	790044	791908	-	1086	-	-	-
Glyma.17G015100	45.8408667327586	52.5876528078892	33.6521916645899	159.602054242112	200.537819295821	195.742546109464	44.0269037350792	185.294139882466	-2.08337820834772	2.12113523221303e-14	1.82318131089492e-12	-	Chr17	1132440	1133752	-	393	-	-	-
Glyma.06G175900	2208.89013651804	2408.07626816126	2294.38917015756	995.997629637481	1123.60160517218	1153.55073289752	2303.78519161229	1091.04998923573	1.07812885055863	2.21162475744741e-14	1.89691526004723e-12	-	Chr06	14879853	14883518	+	1278	-	-	Pkinase
Glyma.04G215900	1183.33400170609	979.445033546937	1044.94369502099	2797.0765075722	2341.5739488365	2372.66571667637	1069.24091009134	2503.77205769502	-1.22751696157747	2.32842363505476e-14	1.99285379142946e-12	-	Chr04	48716688	48719585	+	1134	-	-	Actin
Glyma.01G005400	1771.80280255453	1934.78739289026	1704.18150096321	660.631287812284	848.353617903402	769.667292954688	1803.59056546933	759.550732890125	1.24733696918183	2.33403722477026e-14	1.99342602976565e-12	-	Chr01	524166	529281	-	1620	-	-	PFK
Glyma.09G263300	844.324801217321	990.40079454858	753.291367261206	335.366341825196	348.975126715768	291.713406095172	862.672321009036	325.351624878712	1.40634382770653	2.33949805647175e-14	1.993865658615e-12	-	Chr09	48069678	48074607	+	1392	-	-	Glycos_transf_1
Glyma.13G234700	21.3213333640738	48.2053484072318	69.0301367478768	266.67685012606	338.161812930209	316.418775992483	46.1856061730608	307.08581301625	-2.72290622161449	2.38104297001981e-14	2.02499164994596e-12	-	Chr13	34537748	34542139	-	999	-	-	NAM
Glyma.07G262500	1144.95560165076	1229.23638438441	1580.79013152638	223.240848022194	403.041695643563	380.082613804784	1318.32737252052	335.45505249018	1.97445544106437	2.49137542948493e-14	2.11224803522093e-12	-	Chr07	43701565	43703347	-	1128	-	-	C4dic_mal_tran
Glyma.07G206900	200.420533622293	296.901123144541	253.685752548447	43.4360021038658	55.0495974537549	72.215696622909	250.335803105094	56.9004320601766	2.1352106443951	2.49412101797272e-14	2.11224803522093e-12	-	Chr07	37618903	37621625	+	912	-	-	adh_short
Glyma.15G073200	4923.09587376463	4335.19462835037	3014.02834575417	1173.78219638819	1455.86524694663	1171.60465705325	4090.77294928972	1267.08403346269	1.69068162280621	2.62675732329093e-14	2.21991281376318e-12	-	Chr15	5612775	5614113	+	603	-	-	-
Glyma.03G156000	356.066267180032	383.451635057525	419.358080743352	152.531077155436	149.420335945906	139.680360573258	386.29199432697	147.210591224867	1.39314261308527	2.71760251475142e-14	2.28884393672236e-12	-	Chr03	37125939	37130861	-	1038	-	-	Kelch_1
Glyma.14G130700	7558.41267756415	7399.52098051008	11191.5109202495	1919.26520924058	2765.25924352522	2807.86030948284	8716.48152610792	2497.46158741622	1.80331888672387	2.71967713259082e-14	2.28884393672236e-12	-	Chr14	22316871	22320663	+	927	-	-	zf-CHY
Glyma.18G184200	1157.74840166921	1174.45757937619	683.39835380398	239.403081363167	297.857643365853	271.759068870421	1005.20144494979	269.673264533147	1.89730144167445	2.83979820548599e-14	2.38495719290731e-12	-	Chr18	44364673	44366631	-	939	-	-	-
Glyma.17G002700	432.823067290697	444.80389666673	390.883149334852	131.318145895408	164.165763835305	166.286143539593	422.83670443076	153.923351090102	1.45637393836011	3.01682675299085e-14	2.52836424254817e-12	-	Chr17	303847	309824	+	996	-	-	-
Glyma.04G196000	1690.78173577105	1832.89881557497	2192.56971845444	799.020410794369	606.528600517264	737.360270781281	1905.41675660015	714.303094030971	1.41588067107941	3.079083766076e-14	2.57518723605924e-12	-	Chr04	46787523	46789897	+	1089	-	-	-
Glyma.16G145200	128.994066852646	184.056784827612	239.016848489523	26.2636291790816	38.3381125124365	33.2572287079186	184.022566723261	32.6196567998122	2.49753536098912	3.20276677170821e-14	2.67308352176193e-12	-	Chr16	30586018	30588859	-	912	-	-	-
Glyma.06G232100	441.351600636327	634.338561995164	332.207533099157	100.003818797272	114.031309011349	117.825610279483	469.299231910216	110.620246029368	2.08313179162166	3.46159655530508e-14	2.8831380235012e-12	-	Chr06	36442428	36452699	-	1956	-	-	AAA
Glyma.09G144800	586.336667512028	651.867779597793	692.027120897465	255.565314704141	288.027358106253	256.555764318229	643.410522669096	266.716145709541	1.27102885317533	3.91030601975665e-14	3.25014961378206e-12	-	Chr09	36007237	36010348	+	1086	-	-	2OG-FeII_Oxy
Glyma.15G173300	1363.49926863252	1599.54110623996	1680.8838298108	570.72886485312	709.746595743055	613.833421294726	1547.97473489443	631.436293963634	1.29386088768975	4.39134797311487e-14	3.64246953687668e-12	-	Chr15	15893875	15902960	-	687	-	-	CBFB_NFYA
Glyma.01G203400	1199.32500172915	776.76345501653	1287.4120503479	4400.16802707999	3087.69260004007	3920.55216139635	1087.83350236453	3802.8042628388	-1.80510944078776	4.41090578235218e-14	3.65117934082507e-12	-	Chr01	53662610	53665746	+	1647	-	-	-
Glyma.06G126100	82.087133451684	87.6460880131487	84.5619175161491	10.1013958381083	10.813313785559	15.2033045521914	84.7650463269939	12.0393380586196	2.81172952703287	4.4935778050372e-14	3.7119899278004e-12	-	Chr06	10315437	10317265	-	576	-	-	-
Glyma.13G164300	267.582733719126	276.085177241418	298.555341434567	59.5982354448391	85.5234817585121	95.970859985708	280.741084131704	80.3641923963531	1.80348524332184	4.54093265773147e-14	3.74343716356791e-12	-	Chr13	27934139	27936052	-	615	-	-	-
novel.1935	115.135200165998	156.667382323503	49.1839724328622	4.04055833524333	6.88119968171937	1.90041306902392	106.995518307455	4.27405702866221	4.64740952627548	4.69789024909154e-14	3.86492554533425e-12	-	Chr19	48998813	49006849	-	3753	-	-	-
Glyma.09G055800	89.5496001291098	120.513371018079	79.3846572600583	13.1318145895408	11.7963423115189	15.2033045521914	96.4825428024158	13.3771538177504	2.84608919068	4.82313202630145e-14	3.95987980130884e-12	-	Chr09	4998081	4999148	-	963	-	-	Pkinase_Tyr
Glyma.15G009600	4402.85533968123	3595.68076073942	6493.14723784716	1275.80629435308	781.507678138128	1302.7331588159	4830.56111275594	1120.0157104357	2.10879662910954	4.88754711402879e-14	4.00460974107172e-12	-	Chr15	743091	744124	-	261	-	-	-
Glyma.20G167900	297.432600428829	423.987950763607	321.853012586976	77.7807479534341	114.031309011349	95.0206534511961	347.757854593137	95.6109034719932	1.86158606485554	4.99730663101364e-14	4.08623579937976e-12	-	Chr20	40568843	40578286	-	1906	-	-	UDPGT
Glyma.15G114300	728.123534383119	964.106968144636	948.301503573958	332.335923073764	329.31455619657	357.277656976497	880.177335367237	339.642712082277	1.37395261399185	5.18552470160585e-14	4.23155610872743e-12	-	Chr15	9010977	9018699	+	1266	-	-	FAA_hydrolase
Glyma.13G107600	125.795866848035	136.947012520545	120.802739308784	27.2737687628925	33.4229698826369	21.8547502937751	127.848539559121	27.5171629797682	2.2165075726507	5.43955217022657e-14	4.42988337547825e-12	-	Chr13	22205650	22209302	+	2349	-	-	-
Glyma.11G166900	188.693800272053	159.954110623996	237.291095070827	25.2534895952708	41.2871980903162	48.46053326011	195.313001988959	38.3337403152323	2.34833175064708	5.60025249396168e-14	4.5515600511408e-12	-	Chr11	16205127	16209172	-	1314	-	-	Aa_trans
Glyma.18G233500	3060.67740441279	4279.32024724198	3064.93807160573	1371.76955481511	1274.98799817	1287.52985426371	3468.3119077535	1311.42913574961	1.40295067270792	6.42548897880573e-14	5.21175677492186e-12	-	Chr18	52201315	52208890	+	2652	-	-	Pkinase
Glyma.16G052000	16676.4808907103	19362.1164182047	21264.7336251834	9099.33737096798	7834.73735190048	8272.49808946113	19101.1103113661	8402.1909374432	1.1848592557112	6.5239365938822e-14	5.28098256973051e-12	-	Chr16	5010554	5013418	-	1242	-	-	-
Glyma.10G038400	765.435867770248	922.47507633839	479.759450397744	181.82512508595	190.707534036222	186.240480764344	722.556798168794	186.257713295506	1.95469578123586	6.89537376526655e-14	5.57046707866583e-12	-	Chr10	3400759	3409406	+	1716	-	-	Pkinase
Glyma.12G203700	1182.26793503789	1921.64047968828	1048.39520185838	363.6502501719	353.890269345567	398.136537960511	1384.10120552818	371.892352492659	1.8954446830839	6.99918364145324e-14	5.64302181908526e-12	-	Chr12	36406747	36413696	+	1506	-	-	-
Glyma.15G251900	304.895067106255	462.333114269359	358.093834379611	104.044377132516	121.895537219029	113.074577606923	375.107338585075	113.004830652823	1.73012362376125	8.85062681994045e-14	7.120327488694e-12	-	Chr15	48002286	48003824	-	666	-	-	GST_N
Glyma.15G090500	1221.71240176143	1238.00099318573	950.027256992655	348.498156414737	471.853692460756	402.887570633071	1136.58021731327	407.746473169522	1.47825763002429	8.86684957165208e-14	7.120327488694e-12	-	Chr15	6964803	6967999	+	801	-	-	-
Glyma.19G133400	89.5496001291098	108.462033916271	61.2642463637407	1.01013958381083	8.84725673363918	1.90041306902392	86.4252934697073	3.91926979549131	4.45931077769093	9.68626658261845e-14	7.76287829977167e-12	-	Chr19	39452516	39454707	-	945	-	-	2OG-FeII_Oxy
Glyma.06G307900	294.234400424218	463.428690369524	308.0469852374	29.2940479305141	82.5743961806324	35.1576417769425	355.236692010381	49.0086952960297	2.85704054205022	1.00060963134427e-13	8.00328878149804e-12	-	Chr06	49664901	49674729	+	2253	-	-	-
Glyma.16G153600	114.069133497795	81.0726314121625	73.3445202946191	283.849223050844	304.738843047572	362.978896183569	89.4954284015254	317.188987427328	-1.82967726865297	1.01493154034125e-13	8.10176638697752e-12	-	Chr16	31420465	31421069	+	168	-	-	-
Glyma.10G244200	352.868067175421	451.377353267716	400.374793137685	121.2167500573	158.267592679545	133.028914831674	401.540071193607	137.504419189507	1.54566973341494	1.03780296611713e-13	8.26796702966672e-12	-	Chr10	47247622	47250902	-	1275	-	-	-
Glyma.06G170300	5683.20140819386	7605.48928734098	3804.42341151736	302.031735559439	897.505044201397	998.66706777207	5697.70470235073	732.734615844302	2.9588007712882	1.17201494008949e-13	9.31879019031315e-12	-	Chr06	14267297	14276207	+	1872	-	-	Metallophos
Glyma.18G212800	1720.63160248075	2139.66012362099	1775.80026783913	775.787200366719	751.033793833371	877.990837889051	1878.69733131363	801.603944029714	1.22845089492963	1.21832020789948e-13	9.66789846867005e-12	-	Chr18	49960776	49964807	-	1440	-	-	Pkinase
Glyma.16G175400	10370.6965482855	9151.34716467289	9075.7372289271	5004.23149819886	4726.40115281524	4697.82110662713	9532.59364729516	4809.48458588041	0.986966945216786	1.29688764594013e-13	1.0271146322817e-11	-	Chr16	33682024	33683784	+	1422	-	-	UDPGT
novel.1658	379.519733880513	279.371905541911	259.725889513886	55.5576771095958	95.3537670181112	67.4646639503492	306.20584297877	72.7920360260187	2.0713520262727	1.31199291302651e-13	1.03704035901813e-11	-	Chr17	40506266	40508232	+	1063	-	-	-
Glyma.19G211700	111.937000161387	168.718719425311	146.689040589238	30.304187514325	16.7114849413185	29.4564025698708	142.448253391979	25.4906916751714	2.48241193757688	1.32311037966910e-13	1.04378132338984e-11	-	Chr19	46558697	46559630	-	459	-	-	-
Glyma.10G213300	1085.25586823135	1137.2079919706	1317.6127351751	462.643929385361	533.784489596231	530.215246257674	1180.02553179235	508.881221746422	1.21377162303012	1.40176943233466e-13	1.10367440148974e-11	-	Chr10	44572341	44576098	+	288	-	-	-
Glyma.20G202600	189.759866940256	213.63733953205	245.919862164311	70.7097708667583	49.1514262979955	43.7095005875502	216.439022878872	54.5235659174346	1.99255730906506	1.46932091395238e-13	1.15460554938106e-11	-	Chr20	43963454	43964535	-	282	-	-	-
Glyma.04G019200	66.0961334286287	56.9699572085466	91.4649311909368	1.01013958381083	3.93211410383964	0.95020653451196	71.5103406093707	1.96415340738748	5.19177424706558	1.49709239928547e-13	1.1741398599221e-11	-	Chr04	1510175	1515146	+	1479	-	-	Aa_trans
Glyma.05G248000	181.231333594627	226.784252734022	163.946574776207	39.3954437686225	53.0835404018351	27.5559895008469	190.654053701619	40.0116578904348	2.25251447620551	1.59721739376658e-13	1.25023354519453e-11	-	Chr05	42113952	42117137	-	609	-	-	-
Glyma.11G080800	606.591934207899	506.156158275934	443.518628605108	1481.87476945049	1359.52845140255	1200.11085308861	518.755573696314	1347.17135798055	-1.37775878066013	1.61299048163668e-13	1.26013318402593e-11	-	Chr11	6079536	6081820	-	516	-	-	-
Glyma.05G138100	70.3604001014434	115.035490517258	69.0301367478768	4.04055833524333	8.84725673363918	9.50206534511961	84.8086757888593	7.46329347133404	3.49748506273547	1.69297437484669e-13	1.32006156670832e-11	-	Chr05	33054280	33058277	-	1308	-	-	Exo_endo_phos
Glyma.16G077400	333.678867147754	337.437438850622	715.324792049873	54.547537525785	98.3028525959909	53.2115659326698	462.14703268275	68.6873186848152	2.75167173445689	1.74711907879941e-13	1.35964989004945e-11	-	Chr16	7949438	7951155	+	630	-	-	-
Glyma.14G162400	1044.74533483961	972.87157694595	1698.14136399777	340.417039744251	326.36547061869	380.082613804784	1238.58609192778	348.955041389242	1.8282030327226	1.76065214844852e-13	1.3675416070955e-11	-	Chr14	39321684	39329039	+	1197	-	-	Abhydrolase_1
Glyma.03G144500	7740.71007782698	8518.10417877789	8471.72353238318	3302.14629947761	4068.75506894806	4024.12467365815	8243.51259632935	3798.34201402794	1.11786390411461	1.77213325289811e-13	1.37381222482362e-11	-	Chr03	36014626	36020913	+	1152	-	-	-
Glyma.06G096000	323.018200465717	483.149060172482	358.093834379611	117.176191722057	126.810679848828	120.676229883019	388.087031672604	121.554367151301	1.67388085213435	1.7988630181279e-13	1.39185731260599e-11	-	Chr06	7582183	7589228	-	1983	-	-	-
Glyma.03G073400	314.489667120088	379.069330656868	351.190820704823	122.226889641111	140.573079212267	127.327675624603	348.249939493926	130.042548159327	1.42097490262494	1.80693215053024e-13	1.39542239180412e-11	-	Chr03	17839275	17842224	+	636	-	-	-
Glyma.10G036800	8103.17274501623	11810.3103597718	3083.9213592114	497.99881481874	1236.64988565757	722.15696622909	7665.8014879998	818.935222235132	3.22652257991921	1.83484565508032e-13	1.41426956113954e-11	-	Chr10	3233051	3236286	-	1566	-	-	Sugar_tr
Glyma.07G073300	377.387600544106	376.878178456539	422.809587580745	154.551356323057	167.114849413185	152.983252056426	392.35845552713	158.216485930889	1.31132235709024	1.87151600027315e-13	1.439781545859e-11	-	Chr07	6675977	6680127	+	1233	-	-	-
Glyma.08G334700	182.297400262831	239.931165935994	132.883013239663	32.3244666819466	29.4908557787973	43.7095005875502	185.037193146163	35.174941016098	2.39094001971161	1.93673113845662e-13	1.4871143933993e-11	-	Chr08	45198972	45202400	+	1434	-	-	-
Glyma.03G248600	2344.28060337991	2618.42687939282	2353.9276631026	1214.18777974062	1250.412285021	1109.84123230997	2438.87838195844	1191.4804323572	1.03340977851817	2.03995408285693e-13	1.56339598836746e-11	-	Chr03	44489655	44498277	-	1239	-	-	Aldo_ket_red
Glyma.07G013900	399.775000576383	330.863982249636	203.638903406237	2212.20568854572	995.807896797388	1885.20976447173	311.425962077419	1697.74111660495	-2.44801365175021	2.10186080006737e-13	1.60778391977829e-11	-	Chr07	1088867	1093047	+	940	-	-	-
Glyma.04G025100	415.766000599438	369.209145755389	313.224245493491	97.9835396296507	67.8289682912337	122.576642952043	366.066463949439	96.1297169576425	1.92740086608296	2.19344077314772e-13	1.67465879634718e-11	-	Chr04	2005500	2008603	-	678	-	-	-
novel.37	73.5586001060545	111.748762216765	83.6990408068006	9.09125625429749	10.813313785559	15.2033045521914	89.6688010432066	11.702624864016	2.93206497891515	2.34790404065801e-13	1.78920052338385e-11	-	Chr01	43181263	43183109	+	1847	-	-	-
Glyma.18G293600	730.255667719526	792.101520418831	1290.00068047595	229.301685525059	276.231015794735	174.838002350201	937.452622871435	226.790234556665	2.04843284436992	2.39070313418212e-13	1.81837782538018e-11	-	Chr18	57163612	57164439	+	408	-	-	-
Glyma.07G134800	671.622000968324	697.881975804696	757.605750807948	190.916381340247	295.891586313933	188.140893833368	709.036575860323	224.982953829183	1.6563927514107	2.47078897957544e-13	1.8757522663775e-11	-	Chr07	15999948	16005619	+	1995	-	-	Auxin_resp
Glyma.04G180800	520.2405340834	660.632388399108	535.846436505394	169.70345008022	163.182735309345	232.80060095543	572.239786329301	188.562262114998	1.60039451747596	2.52047292392105e-13	1.909874144908e-11	-	Chr04	44663639	44664908	-	537	-	-	-
novel.72	76.7568001106656	136.947012520545	45.7324655954684	2.02027916762166	1.96605705191982	3.80082613804784	86.4787594088929	2.59572078586311	5.04671086955863	2.63380068071873e-13	1.99200324655034e-11	-	Chr01	11642415	11643491	-	795	-	-	-
Glyma.07G136500	6840.94980986307	5079.09080036197	6388.739156016	1855.6264154605	2581.43290917072	2323.25497688174	6102.92658874701	2253.43810050432	1.43737001770565	2.7906105110876e-13	2.10664964275212e-11	-	Chr07	16157535	16169721	+	1505	-	-	-
Glyma.10G064800	669.489867631916	821.682075123269	503.919998259501	198.997498010734	220.19838981502	215.696883334215	665.030647004895	211.63092371999	1.65058309890672	2.9587700299178e-13	2.22941939151488e-11	-	Chr10	6178462	6183190	-	1024	-	-	-
Glyma.13G238500	285.705867078588	513.825190977084	540.160820052136	21.2129312600275	85.5234817585121	34.2074352424306	446.56395936927	46.9812827536567	3.24862240773987	2.97724791507422e-13	2.23915705135209e-11	-	Chr13	34884907	34887253	-	909	-	-	-
Glyma.20G244500	323.018200465717	306.76130804602	318.401505749582	103.034237548705	125.827651322868	126.377469090091	316.060338087107	118.413119320555	1.41573674377205	3.02033486963807e-13	2.26733220232495e-11	-	Chr20	47461782	47468075	-	1134	-	-	-
Glyma.10G265400	391.246467230754	426.179102963935	424.535340999442	160.612193825922	161.216678257425	114.974990675947	413.986970398044	145.601287586432	1.50871168060418	3.09495501569188e-13	2.31903023406266e-11	-	Chr10	48921268	48922795	+	801	-	-	Rib_5-P_isom_A
Glyma.20G102100	25.5856000368885	25.1982503037802	25.0234245711053	213.139452184086	118.946451641149	118.775816813995	25.269091637258	150.287240213077	-2.57183110520039	3.22939891450028e-13	2.41527883193572e-11	-	Chr20	34497052	34498857	+	591	-	-	GRAM
Glyma.03G089000	447.748000645549	569.699572085466	491.839724328622	210.109033432653	196.605705191982	189.09110036788	503.095765686546	198.601946330838	1.34089557721281	3.28400603723691e-13	2.45157132172397e-11	-	Chr03	26517983	26545285	+	3042	-	-	Lipase_3
Glyma.13G156900	1140.69133497795	1445.06487611679	1020.78314715923	472.74532522347	474.802778038636	463.700788841837	1202.17978608465	470.416297367981	1.35306183366793	3.3504086504611e-13	2.49651891899053e-11	-	Chr13	27207053	27212234	-	2289	-	-	G-patch
Glyma.04G242800	821.937401185044	1058.32651275877	1064.789859336	362.640110588089	286.061301054334	400.036951029535	981.684591093271	349.579454223986	1.48972327778797	3.55498366984567e-13	2.64406829702618e-11	-	Chr04	51082744	51092913	-	1416	-	-	ACT
Glyma.10G263200	344.339533829791	420.701222463114	344.287807030036	146.470239652571	136.640965108427	134.929327900698	369.776187774313	139.346844220565	1.40730818698179	3.57029849725959e-13	2.64969148998306e-11	-	Chr10	48759231	48760900	-	1182	-	-	-
Glyma.08G072000	142.852933539294	148.998349622353	222.622191011903	41.4157229362441	38.3381125124365	36.1078483114545	171.49115805785	38.6205612533784	2.15478312999831	3.57569004403349e-13	2.64969148998306e-11	-	Chr08	5507978	5512151	+	911	-	-	-
Glyma.13G060200	175.901000253609	228.975404934351	112.1739722153	0	0.983028525959909	0	172.350125801086	0.32767617531997	8.93555200858507	3.58587609278953e-13	2.65236398261526e-11	-	Chr13	15749985	15754961	+	639	-	-	-
Glyma.17G040300	395.510733903568	459.046385968866	505.645751678198	144.449960484949	175.962106146824	178.638828488249	453.400957183544	166.35029837334	1.44691429952634	3.67986487091322e-13	2.71689949956508e-11	-	Chr17	2978395	2981842	+	1065	-	-	-
Glyma.18G272400	1837.89893598316	1539.28442073092	1803.41232253828	338.396760576629	649.7818556595	496.007811015243	1726.86522641745	494.728809083791	1.80333687977143	3.70665661667064e-13	2.73167717607362e-11	-	Chr18	55551452	55552437	-	261	-	-	-
Glyma.04G242900	82.087133451684	162.145262824325	64.7157532011345	0	0	0	102.982716492381	0	9.15398065599214	3.79054861462497e-13	2.7884050319847e-11	-	Chr04	51103163	51108385	-	1698	-	-	Pkinase
Glyma.11G149600	439.21946729992	432.752559564922	336.521916645899	150.510797987814	149.420335945906	129.228088693627	402.83131450358	143.053074209116	1.49258187865843	3.82568319454832e-13	2.80912460726106e-11	-	Chr11	11642938	11645593	-	426	-	-	-
Glyma.13G176300	3847.43460554711	2765.23407681484	3693.97519272076	474.765604391091	1099.02589202318	551.119790016937	3435.5479583609	708.303762143736	2.2781255178068	3.88245298440766e-13	2.84562626740803e-11	-	Chr13	29056380	29057454	+	486	-	-	-
Glyma.18G236200	459.47473399579	674.874877701245	1026.82328412467	114.145772970624	95.3537670181112	180.539241557273	720.390965273901	130.012927182003	2.47017069307627	3.91224145840005e-13	2.86225549312201e-11	-	Chr18	52464328	52470720	+	2490	-	-	-
Glyma.14G218000	1808.04906927345	2181.29201542724	1787.88054177001	679.82393990469	897.505044201397	691.750357124707	1925.7405421569	756.359780410265	1.34808203017694	4.09444249474145e-13	2.99012981608727e-11	-	Chr14	48315500	48326555	+	3228	-	-	-
novel.1925	113.003066829591	130.373555919559	163.083698066859	1.01013958381083	0.983028525959909	0	135.486773605336	0.664389369923581	7.69663772092008	4.46393096192867e-13	3.25406844371191e-11	-	Chr19	44019010	44021166	-	813	-	-	-
Glyma.12G020400	74.6246667742582	107.366457816107	62.9899997824376	11.1115354219192	7.86422820767927	7.60165227609568	81.6603747909343	8.85913863523137	3.20407929980873	4.59862897547534e-13	3.34620814547585e-11	-	Chr12	1445666	1452363	-	2088	-	-	ABC2_membrane
Glyma.08G153400	330.480667143143	382.356058957361	298.555341434567	97.9835396296507	125.827651322868	121.626436417531	337.130689178357	115.145875790017	1.54787048667796	4.86605319837816e-13	3.53442047807244e-11	-	Chr08	11839986	11840569	+	192	-	-	-
Glyma.08G132800	5282.36034094927	6395.97327275952	6207.53504705282	2678.89017626633	2640.41462072832	3025.45760588608	5961.95622025387	2781.58746762691	1.09986746277622	5.0161297256126e-13	3.6368744873902e-11	-	Chr08	10180949	10183209	+	939	-	-	HALZ
Glyma.11G001200	718.528934369286	837.02014052557	1183.00396851674	274.757966796546	315.552156833131	278.410514612004	912.851014470531	289.573546080561	1.65734177639599	5.05137328580344e-13	3.6558520627883e-11	-	Chr11	63329	65825	+	639	-	-	LRRNT_2
Glyma.09G073600	1251.56226847113	1335.50726610035	2059.68670521477	6893.19251992512	4603.52258707026	4974.33120817011	1548.91874659542	5490.34877172183	-1.82514006417845	5.08335984184361e-13	3.67240863699641e-11	-	Chr09	7809852	7816248	-	2545	-	-	Glycos_transf_1
Glyma.18G252300	79.9550001152766	73.403598711012	55.2241093983014	7.07097708667583	6.88119968171937	1.90041306902392	69.5275694081967	5.28419661247304	3.72499794175276	5.45805713983192e-13	3.93605007908595e-11	-	Chr18	53905062	53905983	+	609	-	-	AP2
Glyma.16G141500	413.633867263031	382.356058957361	427.986847836836	980.845535880318	826.726990332284	1044.27698142864	407.992258019076	950.616502547082	-1.21972631013895	5.53913203823329e-13	3.98738376295108e-11	-	Chr16	29960697	29967081	-	1017	-	-	MFMR
Glyma.03G233000	184.429533599238	235.548861535337	210.541917081024	71.7199104505691	64.879882713354	60.8132182087655	210.1734374052	65.8043371242295	1.67593280071009	5.60593074811299e-13	4.02827594149609e-11	-	Chr03	43383940	43388465	+	990	-	-	Exonuc_X-T
Glyma.13G322600	153.513600221331	79.9770553119982	135.471643367708	646.489333638933	404.024724169523	523.56380051609	122.987432967012	524.692619441515	-2.09096484315869	5.64028604453624e-13	4.04575108589582e-11	-	Chr13	41709896	41713941	+	1521	-	-	Peptidase_S10
Glyma.05G193900	76.7568001106656	138.042588620709	64.7157532011345	0	0	0	93.1717139775031	0	9.00947634934136	5.98235539804644e-13	4.28349397524064e-11	-	Chr05	37862956	37871726	+	2355	-	-	SNF2_N
Glyma.11G164700	1178.00366836508	892.894521633952	1855.18492509919	364.660389755711	325.38244209273	277.460308077492	1308.69437169941	322.501046641978	2.02158268272064	6.10787618196637e-13	4.36561533062816e-11	-	Chr11	15648079	15653438	-	970	-	-	-
Glyma.14G064900	4351.68413960746	4299.04061704494	3487.74765918648	1519.24993405149	1908.05836888818	1738.87795815689	4046.15747194629	1722.06208703219	1.23219956932117	6.25660649045668e-13	4.46400567864229e-11	-	Chr14	5330239	5334706	+	1061	-	-	Mito_carr
Glyma.08G334100	1470.10593545289	1412.19759311186	2031.21177380628	568.708585685499	629.138256614342	642.339617330085	1637.83843412367	613.395486543309	1.41737148956271	6.35637770388016e-13	4.52717840987309e-11	-	Chr08	45152495	45156204	-	1131	-	-	RRM_1
Glyma.01G217700	308.093267110866	601.471278990233	626.448490986982	105.054516716327	75.693196498913	35.1576417769425	512.004345696027	71.9684516640607	2.83273591713183	6.83093337314758e-13	4.85658882078175e-11	-	Chr01	54785364	54786929	+	750	-	-	Thaumatin
Glyma.17G079400	820.87133451684	829.351107824419	739.48533991163	335.366341825196	391.245353332044	324.020428268579	796.569260750963	350.210707808606	1.18515956611805	7.66666527694073e-13	5.44117272260624e-11	-	Chr17	6161896	6167106	+	2127	-	-	-
Glyma.19G194000	46.9069334009623	78.8814792118338	104.408081831164	2.02027916762166	6.88119968171937	1.90041306902392	76.7321648146533	3.60063063945498	4.418037710676	8.1197634134256e-13	5.75261691954328e-11	-	Chr19	45151880	45155271	+	1290	-	-	Metallophos
Glyma.17G202700	6468.89254265998	6375.1573268564	10424.4135256387	2047.55293638456	2494.92639888625	2653.92685089191	7756.15446505171	2398.80206205424	1.69310585129695	8.53946950134453e-13	6.03935253575791e-11	-	Chr17	32339585	32345896	-	927	-	-	zf-CHY
Glyma.10G186400	65.030066760425	136.947012520545	85.4247942254975	0	0.983028525959909	1.90041306902392	95.8006245021558	0.961147198327943	6.61174128350881	8.80474181997506e-13	6.2160552057239e-11	-	Chr10	41935063	41939261	-	1584	-	-	Sugar_tr
Glyma.10G283800	26.6516667050922	21.9115220032872	30.2006848271961	129.297866727787	110.09919490751	110.223958003387	26.2546245118585	116.540339879561	-2.14151138100282	9.23255340599922e-13	6.50669043536085e-11	-	Chr10	50429673	50436778	+	1332	-	-	MFS_1
Glyma.08G296700	1745.15113584944	1712.38544455689	2117.49944474112	842.456412898234	887.674758941798	829.530304628942	1858.34534171582	853.220492156325	1.12349851051779	9.42625244068076e-13	6.63160712720284e-11	-	Chr08	41261929	41264600	-	831	-	-	-
novel.1473	5.33033334101844	0	3.45150683739384	73.7401896181908	48.1683977720356	91.2198273131482	2.92728005947076	71.0428049011248	-4.57873773337982	9.61630859223145e-13	6.75353017369398e-11	-	Chr15	7623604	7624505	-	902	-	-	-
Glyma.06G116200	969.054601397153	1136.11241587044	1008.70287322835	479.816302310145	475.785806564596	511.211115567435	1037.95663016531	488.937741480725	1.08566471665183	9.84171520422762e-13	6.89981257935346e-11	-	Chr06	9453363	9456451	-	2172	-	-	PD40
Glyma.07G052300	168.438533576183	193.916969729091	188.107122637964	51.5171187743525	64.879882713354	48.46053326011	183.487541981079	54.9525115826055	1.74007734126534	9.89138309084765e-13	6.92259436038629e-11	-	Chr07	4557779	4559942	+	1629	-	-	p450
Glyma.20G222600	13467.6202194172	13162.2512673746	19208.4984268061	6117.4053195584	5953.22075321321	5553.0069876879	15279.456637866	5874.5443534865	1.37911881772723	9.98067623497598e-13	6.97298128915688e-11	-	Chr20	45733613	45734924	-	825	-	-	Pkinase
Glyma.11G079200	2098.01920302486	2289.75404934351	2059.68670521477	1059.63642341756	1154.07548947693	1071.83297092949	2149.15331919438	1095.18162794133	0.97241637939397	1.07315715078301e-12	7.48462129106657e-11	-	Chr11	5946944	5955940	-	2385	-	-	-
Glyma.08G159100	643.904267595028	555.45708278333	282.160683956946	79.8010271210558	107.15010932963	45.6099136565741	493.840678111768	77.5203500357533	2.67131071942878	1.10461373543021e-12	7.69070620080529e-11	-	Chr08	12343496	12345747	-	1623	-	-	-
Glyma.10G058600	591.667000853047	704.455432405682	667.866573035708	263.646431374627	292.942500736053	300.26526490578	654.663002098146	285.618065672153	1.19643990778126	1.11910676977689e-12	7.77817794883553e-11	-	Chr10	5416947	5420725	+	1236	-	-	ACT
Glyma.11G238700	457.342600659382	302.379003645363	368.448354891792	135.358704230652	103.21799522579	104.522718796316	376.056653065513	114.366472750919	1.71806585534698	1.13120199175901e-12	7.84871165091038e-11	-	Chr11	33310311	33312064	+	567	-	-	-
Glyma.01G171100	167.372466907979	237.740013735666	194.147259603404	608.104029454121	485.616091824195	661.343748020324	199.753246749016	585.021289766214	-1.55110556596457	1.17618758306853e-12	8.14681681248432e-11	-	Chr01	50837778	50841119	-	996	-	-	-
Glyma.11G048800	111.937000161387	59.1611094088754	88.0134243535429	5.05069791905416	12.7793708374788	4.7510326725598	86.3705113079352	7.5270338096976	3.52195564353351	1.25190989911067e-12	8.65643084956248e-11	-	Chr11	3666766	3668758	-	1218	-	-	Acetyltransf_1
Glyma.11G122700	1852.82386933801	1923.83163188861	2361.69355348674	908.115485845938	909.301386512916	958.758393322568	2046.11635157112	925.391755227141	1.14512687042139	1.3205508631329e-12	9.11541890318725e-11	-	Chr11	9354319	9356396	-	1437	-	-	p450
Glyma.02G244300	1961.56266949479	1655.41548734835	2473.00464899269	501.029233570173	798.219163079446	541.617724671818	2029.99426861194	613.622040440479	1.72631234196313	1.38122134830469e-12	9.51791367399291e-11	-	Chr02	43234337	43235926	+	435	-	-	-
Glyma.05G196300	189.759866940256	179.674480426955	271.806163444765	45.4562812714875	49.1514262979955	64.6140443468133	213.746836937325	53.0739173054321	2.01092919000301	1.41424221864509e-12	9.7288280406179e-11	-	Chr05	38053568	38054664	-	306	-	-	Auxin_inducible
Glyma.18G211000	60.7658000876102	58.065533308711	35.3779450832869	197.987358426923	179.894220250663	226.149155213847	51.403092826536	201.343577963811	-1.98012677682448	1.45610723510825e-12	9.99976062379621e-11	-	Chr18	49758276	49761534	+	951	-	-	-
Glyma.13G291500	535.165467438251	511.634038776755	475.445066851001	237.382802195546	200.537819295821	217.597296403239	507.414857688669	218.505972631535	1.21511036381662	1.49245252647946e-12	1.02319296339183e-10	-	Chr13	39166219	39170021	+	861	-	-	-
Glyma.07G231400	90.6156667973135	118.322218817751	191.558629475358	17.1723729247842	22.6096560970779	20.9045437592631	133.498838363474	20.2288575937084	2.72519983525479	1.60237718426642e-12	1.09668979715022e-10	-	Chr07	41213292	41215492	+	1968	-	-	ABC2_membrane
Glyma.01G030300	379.519733880513	629.956257594506	702.381641409646	143.439820901138	163.182735309345	98.8214795892439	570.619210961555	135.148011933242	2.0791823061714	1.61155498824306e-12	1.1011017743399e-10	-	Chr01	3178070	3179538	+	756	-	-	-
Glyma.10G268900	333.678867147754	380.164906757032	419.358080743352	135.358704230652	138.607022160347	158.684491263497	377.733951549379	144.216739218165	1.38968156108657	1.6539168312538e-12	1.12813359224202e-10	-	Chr10	49141917	49143185	+	510	-	-	-
Glyma.15G141600	166.306400239775	181.865632627284	389.157395916155	32.3244666819466	47.1853692460756	27.5559895008469	245.776476261071	35.6886084762897	2.78680826228365	1.67387225145425e-12	1.13981652365919e-10	-	Chr15	11591691	11592440	+	288	-	-	-
Glyma.03G215100	181.231333594627	170.90987162564	210.541917081024	38.3853041848116	50.1344548239554	62.7136312777894	187.561040767097	50.4111300955188	1.89478847942162	1.76381697525045e-12	1.19903861562051e-10	-	Chr03	41974365	41975508	-	486	-	-	-
Glyma.18G290400	92.7478001337209	234.453285435173	108.722465377906	0	0.983028525959909	0.95020653451196	145.3078503156	0.644411686823957	7.7961807931044	1.79156389625301e-12	1.21483653768572e-10	-	Chr18	56946209	56947187	-	414	-	-	-
Glyma.19G008300	1679.05500242081	2276.60713614154	1553.17807682723	594.97221486458	301.789757469692	522.613593981578	1836.28007179652	473.12518877195	1.95637173846224	1.79308330006699e-12	1.21483653768572e-10	-	Chr19	820432	824409	-	969	-	-	ADH_N
Glyma.11G247600	8925.11014620128	10401.3994949604	15521.4262477601	3980.96009979849	3826.93005156193	3073.91813914619	11615.9786296406	3627.26943016887	1.67925148245346	1.85765550296239e-12	1.25647329925201e-10	-	Chr11	34032568	34035339	+	1023	-	-	-
Glyma.19G008600	784.625067797914	1324.55150509871	684.261230513329	267.686989709871	166.131820887225	137.779947504234	931.145934469984	190.53291936711	2.28915124311514	1.97217895603085e-12	1.33169980025989e-10	-	Chr19	841955	844295	+	963	-	-	ADH_N
novel.307	473.333600682438	461.237538169195	685.986983932026	143.439820901138	182.843305828543	186.240480764344	540.186040927886	170.841202498009	1.6616899354011	2.07639158277562e-12	1.39972403820821e-10	-	Chr03	40202951	40203791	-	841	-	PF06404:Phytosulfokine precursor protein (PSK)	-
Glyma.06G276500	336.877067152365	328.672830049308	157.906437810768	12.12167500573	50.1344548239554	24.705369897311	274.485445004147	28.9871665756654	3.24100760962583	2.09731810189414e-12	1.4114705730143e-10	-	Chr06	46768243	46768521	-	279	-	-	-
Glyma.05G160300	415.766000599438	479.862331871989	509.097258515591	182.835264669761	208.402047503501	186.240480764344	468.24186366234	192.492597645869	1.28320250883277	2.1876685275674e-12	1.46982156138828e-10	-	Chr05	35199525	35209392	+	957	-	-	-
Glyma.12G163900	218.543666981756	172.005447725804	262.314519641932	46.4664208552983	52.1005118758752	69.3650770193731	217.621211449831	55.9773365835155	1.95932842234748	2.36645232427961e-12	1.58729494336705e-10	-	Chr12	31858986	31859150	+	165	-	-	-
Glyma.06G213100	579.940267502806	543.405745681522	763.645887773387	248.494337617465	174.979077620864	209.995644127143	628.997300319238	211.156353121824	1.57608159718092	2.4036349720628e-12	1.60955702647501e-10	-	Chr06	21483898	21486597	+	1518	-	-	GRAS
Glyma.07G103000	1559.655535582	1507.51271382616	1523.84026870938	3731.45562259722	2840.95244002414	3402.68960008733	1530.33617270584	3325.03255423623	-1.11950698450171	2.43995023009675e-12	1.63116540092305e-10	-	Chr07	9849051	9873480	-	4131	-	-	F_bP_aldolase
novel.1331	257.988133705293	371.400297955718	302.006848271961	68.6894916991366	102.234966699831	99.7716861237559	310.46509331099	90.232048174241	1.78126245647438	2.49465356912072e-12	1.66497474633103e-10	-	Chr14	9092369	9097447	+	3664	-	PF02992:Transposase family tnp2|PF13963:Transposase-associated domain	Transposase_21
Glyma.06G262700	557.552867470529	750.469628612586	610.053833509361	250.514616785086	263.451644957256	206.194817989095	639.358776530825	240.053693243813	1.41326298501582	2.75021549969111e-12	1.8325072268355e-10	-	Chr06	44993233	44998019	-	2436	-	-	Pkinase_Tyr
Glyma.01G186400	1526.60746886768	1804.4138369707	1753.36547339607	844.476692065856	796.253106027527	854.235674526253	1694.79559307815	831.655157539878	1.02713201638802	2.80807535462582e-12	1.86797250322898e-10	-	Chr01	52177739	52182396	-	1089	-	-	RRM_1
Glyma.07G232000	455.210467322975	543.405745681522	396.060409590943	186.875823005004	152.369421523786	172.937589281177	464.892207531813	170.727611269989	1.44412704498413	2.89438322922643e-12	1.92221378478708e-10	-	Chr07	41286415	41288564	-	770	-	-	-
Glyma.16G039800	3153.42520454651	2477.09756247161	4768.25669585959	815.182644135342	1108.85617728278	642.339617330085	3466.25982095924	855.459479582735	2.01886805955696	2.95720084168893e-12	1.96070197911454e-10	-	Chr16	3730538	3733668	-	1479	-	-	-
Glyma.12G104200	236.666800341219	410.841037561634	357.230957670262	60.60837502865	98.3028525959909	86.4687946405884	334.912931857705	81.7933407550764	2.03311330454315	2.98870948606567e-12	1.97833919215565e-10	-	Chr12	9376738	9378420	-	765	-	-	-
Glyma.10G087500	270.780933723737	295.805547044377	388.294519206807	73.7401896181908	97.319824070031	110.223958003387	318.293666658307	93.7613238972031	1.76377574999753	3.00981001771849e-12	1.98904035138144e-10	-	Chr10	11350383	11356511	-	999	-	-	Abhydrolase_3
novel.88	54.3694000783881	156.667382323503	59.5384929450437	0	0	0	90.1917584489784	0	8.9630567567349	3.04260376153427e-12	2.00652034803815e-10	-	Chr01	38671262	38674139	-	1278	-	-	-
Glyma.04G052000	827.267734526062	486.435788472975	1688.64972019494	105.054516716327	185.792391406423	125.427262555579	1000.78441439799	138.758056892776	2.85102445810642	3.04621565042505e-12	2.00652034803815e-10	-	Chr04	4216619	4218904	+	1119	-	-	HSF_DNA-bind
Glyma.17G045800	27086.6219057193	20017.270926103	15220.2822761975	65337.8485600523	73553.1433978983	56198.0650706409	20774.7250360066	65029.6856761972	-1.64629922193596	3.06561510291055e-12	2.0160045029124e-10	-	Chr17	3404918	3410491	+	2422	-	-	Glycos_transf_1
Glyma.11G098700	8206.58121183199	9139.29582757108	11039.6446194042	4329.45825621323	4243.73414656893	3620.28689649057	9461.84055293576	4064.49309975758	1.21915461764043	3.09363889955404e-12	2.03112005405248e-10	-	Chr11	7504475	7505686	+	519	-	-	Pro_isomerase
Glyma.01G026700	3515.88787173576	4230.01932273459	4386.86519032757	1876.83934672053	2033.88602021105	1817.74510052138	4044.25746159931	1909.49015581765	1.08281262543436	3.16201551785181e-12	2.07263690334378e-10	-	Chr01	2800909	2808407	-	1446	-	-	Aminotran_1_2
novel.573	284.639800410385	269.511720640432	308.909861946749	626.286541962716	594.732258205745	678.44746564154	287.687127665855	633.155421936667	-1.13676442549874	3.57971068918629e-12	2.34261846270256e-10	-	Chr06	4699904	4706037	-	6134	-	-	-
Glyma.19G166900	2088.42460301102	2016.95560040258	1946.64985629013	917.206742100236	1072.48412182226	837.131956905037	2017.34335323458	942.274273609178	1.09822397925646	3.59547200062096e-12	2.34911940500862e-10	-	Chr19	42803977	42810727	+	2085	-	-	BRCT
Glyma.05G191500	113.003066829591	98.6018490147923	118.214109180739	28.2839083467033	26.5417702009176	24.705369897311	109.939675008374	26.5103494816439	2.05468892730855	3.60875523487435e-12	2.35398286453487e-10	-	Chr05	37708648	37710506	+	315	-	-	-
Glyma.18G275600	594.865200857658	954.246783243156	849.070681998885	248.494337617465	263.451644957256	298.364851836756	799.394222033233	270.103611470492	1.56524823468342	3.69717592805057e-12	2.40776342506583e-10	-	Chr18	55785311	55789733	+	1917	-	-	PI3_PI4_kinase
Glyma.01G231200	94.8799334701282	83.2637836124913	83.6990408068006	18.182512508595	17.6945134672784	16.1535110867033	87.2809192964734	17.3435123541922	2.33155396131847	3.75664138192452e-12	2.44254399013131e-10	-	Chr01	55832402	55832956	+	555	-	-	AP2
Glyma.07G054000	800.61606782097	912.614891436911	1049.25807856773	420.218066865306	381.415068072445	395.285918356976	920.829679275203	398.973017764909	1.20744643958323	3.84143798684296e-12	2.49365616949458e-10	-	Chr07	4722086	4723755	+	873	-	-	Myb_DNA-binding
Glyma.06G106700	395.510733903568	307.856884146185	1019.92027044988	71.7199104505691	72.7441109210333	92.1700338476602	574.429296166544	78.8780184064208	2.86527287693141	3.87863093498985e-12	2.51375193330081e-10	-	Chr06	8577916	8579160	-	450	-	-	HMA
Glyma.12G129900	128.994066852646	209.255035131392	119.939862599436	32.3244666819466	23.5926846230378	33.2572287079186	152.729654861158	29.7247933376344	2.35850615622553	3.93226746735293e-12	2.54442321258317e-10	-	Chr12	14527788	14529198	+	726	-	-	-
Glyma.05G125300	97.0120668065356	105.175305615778	232.113834814736	0	0.983028525959909	0	144.767069079017	0.32767617531997	8.68966672890502	3.94074654058018e-12	2.54582330999789e-10	-	Chr05	31860646	31861979	+	246	-	-	-
Glyma.13G194600	406.171400585605	426.179102963935	415.043697196609	187.885962588815	182.843305828543	191.941719971416	415.798066915383	187.556996129591	1.14839692866427	4.0776367456296e-12	2.63004307983712e-10	-	Chr13	30777645	30787581	-	1308	-	-	-
Glyma.11G038300	184.429533599238	253.078079137967	339.110546773945	56.5678166934066	65.8629112393139	71.265490088397	258.87271983705	64.5654060070392	2.00481097003267	4.5778426387532e-12	2.94795515101308e-10	-	Chr11	2735774	2738084	-	756	-	-	-
Glyma.08G271600	3990.2875390864	6138.5128892209	3638.75108332246	1242.47168808732	1263.19165585848	1707.52114251799	4589.18383720992	1404.39482882127	1.708085128299	4.92190227692708e-12	3.16446131718476e-10	-	Chr08	35498861	35499907	+	738	-	-	-
Glyma.08G291600	3426.33827160665	3620.8790110432	4801.90888752418	1741.48064248988	1391.96839275923	1258.07345169384	3949.70872339135	1463.84082898098	1.43227233549823	5.31928390055953e-12	3.41450593311076e-10	-	Chr08	40541830	40548480	-	1851	-	-	Metallophos
Glyma.02G133600	825.135601189655	678.161606001738	903.431914687838	350.518435582359	277.214044320694	328.771460941138	802.24304062641	318.834646948064	1.33201837219527	5.39239714184614e-12	3.45593503310178e-10	-	Chr02	13823369	13828028	-	1239	-	-	-
Glyma.02G265900	47.973000069166	75.5947509113407	115.625479052694	9.09125625429749	4.91514262979955	3.80082613804784	79.7310766777335	5.93574167404829	3.75906237644134	5.50809212908856e-12	3.52447952234632e-10	-	Chr02	45073475	45074323	+	417	-	-	-
Glyma.13G249600	4919.89767376002	4903.79862433567	7249.89011194576	1616.22333409733	1551.21901396474	2308.05167232955	5691.19547001382	1825.16467346387	1.6407529443945	5.8796241416508e-12	3.75625052929045e-10	-	Chr13	35726229	35729214	+	620	-	-	FMN_red
Glyma.02G211400	334.744933815958	415.223341962292	339.973423483293	119.196470889678	154.335478575706	127.327675624603	363.313899753848	133.619875029996	1.44215850829516	6.10669288821028e-12	3.89514246375843e-10	-	Chr02	39675173	39678485	+	1335	-	-	Pkinase
Glyma.18G296900	134.324400193665	237.740013735666	56.0869861076499	11.1115354219192	9.83028525959909	13.3028914831674	142.71713334566	11.4149040548952	3.64011482892495	6.44328438767326e-12	4.10334407955584e-10	-	Chr18	57410466	57411555	-	453	-	-	-
Glyma.14G075400	1738.75473584022	1798.93595646988	1694.68985716038	677.803660737069	876.861445156239	850.434848388205	1744.12684982349	801.699984760504	1.12108295151694	6.60105741606723e-12	4.19718969332022e-10	-	Chr14	6310873	6311076	-	204	-	-	-
Glyma.08G312400	10386.6875483085	10067.2487844103	9197.40284494524	4542.59770839731	5285.74438408643	4072.58520691826	9883.77972588802	4633.642433134	1.09289630366004	6.96885169675807e-12	4.42406849763325e-10	-	Chr08	43213164	43217852	-	1188	-	-	-
Glyma.15G100700	665.225600959101	556.552658883494	718.776298887267	259.605873039384	295.891586313933	250.854525111158	646.851519576621	268.783994821491	1.26791996069853	7.01780509666566e-12	4.44814086567274e-10	-	Chr15	7836620	7838295	-	417	-	-	-
Glyma.20G135300	246.261400355052	238.83558983583	304.595478400006	57.5779562772175	86.506510284472	91.2198273131482	263.230822863629	78.4347646249459	1.74675950589835	7.21953801358466e-12	4.56882286347919e-10	-	Chr20	37474838	37480196	+	1593	-	-	-
Glyma.18G012300	136.456533530072	96.4106968144635	106.996711959209	13.1318145895408	18.6775419932383	28.5061960353588	113.287980767915	20.105184206046	2.48915948166992	7.24913266842298e-12	4.58036106785999e-10	-	Chr18	868323	870618	+	1179	-	-	-
Glyma.09G085000	83.1532001198877	61.3522616092041	94.9164380283306	317.183829316601	219.21536128906	305.016297578339	79.8072999191408	280.471829394667	-1.80822857067789	7.64403395918627e-12	4.8223207662397e-10	-	Chr09	10375064	10380836	-	1935	-	-	-
Glyma.10G093800	144.985066875702	211.446187331721	69.0301367478768	13.1318145895408	20.6435990451581	13.3028914831674	141.820463651767	15.6927683726221	3.17282556437562	8.07040721846498e-12	5.08334774673063e-10	-	Chr10	13390939	13393084	+	1554	-	-	-
Glyma.15G276000	99.144200142943	98.6018490147923	84.5619175161491	302.031735559439	250.672274119777	238.501840162502	94.1026555579614	263.735283280573	-1.48941675114343	8.10056513838602e-12	5.09438349233412e-10	-	Chr15	51495263	51502516	-	4455	-	-	DNA_gyraseB
Glyma.06G056600	53.3033334101844	95.3151207142992	120.802739308784	1.01013958381083	10.813313785559	4.7510326725598	89.807064477756	5.52482868064321	4.02056922155094	8.19715196293042e-12	5.14709641634971e-10	-	Chr06	4286782	4289136	-	555	-	-	-
Glyma.08G137300	412.567800594827	404.267580960648	487.52534078188	194.956939675491	146.471250368026	159.634697798009	434.786907445785	167.020962613842	1.38190173199324	8.22455158752419e-12	5.15626941829355e-10	-	Chr08	10495440	10498069	+	1419	-	-	-
Glyma.08G251100	167.372466907979	190.630241428598	253.685752548447	58.5880958610283	44.2362836681959	61.7634247432774	203.896153628342	54.8626014241672	1.89610027173068	8.36604924251303e-12	5.23683504758052e-10	-	Chr08	21994676	21999729	+	1041	-	-	Pkinase_Tyr
Glyma.04G033800	453.078333986567	408.649885361306	481.485203816441	156.571635490679	195.622676666022	194.792339574952	447.737807721438	182.328883910551	1.29632098035668	8.58402395943585e-12	5.36494843182601e-10	-	Chr04	2687701	2689839	-	963	-	-	-
Glyma.10G244000	244.129267018645	253.078079137967	499.605614712758	50.5069791905416	72.7441109210333	76.0165227609568	332.270986956457	66.4225376241773	2.3237455548259	8.81239400994382e-12	5.49915212583367e-10	-	Chr10	47232676	47235475	-	1101	-	-	HSF_DNA-bind
Glyma.14G096800	110.870933493184	141.329316921202	100.093698284421	24.24335001146	30.4738843047572	17.1037176212153	117.431316232936	23.9403173124775	2.29404769995787	8.82637410940427e-12	5.49936310816546e-10	-	Chr14	9106492	9110189	+	1095	-	-	HSF_DNA-bind
Glyma.02G059300	219.60973364996	243.217894236488	270.943286735416	87.8821437915424	52.1005118758752	76.9667292954688	244.590304873955	72.3164616542955	1.75944310286163	9.11922700407576e-12	5.67305986093058e-10	-	Chr02	5340509	5342467	-	849	-	-	ELO
Glyma.02G039900	69.2943334332397	95.3151207142992	62.1271230730891	9.09125625429749	12.7793708374788	9.50206534511961	75.5788590735427	10.457564145632	2.85002534850832	9.23593922845441e-12	5.73681328470654e-10	-	Chr02	3740500	3749519	+	1059	-	-	-
Glyma.14G131400	83.1532001198877	116.131066617422	150.140547426632	17.1723729247842	25.5587416749576	12.3526849486555	116.474938054647	18.3612665161324	2.66985455158291	9.31842338813302e-12	5.77914282496028e-10	-	Chr14	22505022	22506112	+	279	-	-	-
Glyma.07G061500	105.540600152165	59.1611094088754	178.615478835131	8.08111667048666	7.86422820767927	15.2033045521914	114.439062798724	10.3828831434524	3.46175305601458	9.37959109239079e-12	5.80814249026816e-10	-	Chr07	5454512	5460406	+	3489	-	-	-
Glyma.18G056800	201.486600290497	178.57890432679	124.254246146178	28.2839083467033	35.3890269345567	47.510326725598	168.106583587822	37.0610873356194	2.17646737963075	9.3972341449035e-12	5.8101426817385e-10	-	Chr18	4972034	4974811	+	2424	-	-	Na_H_Exchanger
Glyma.02G168300	305.961133774459	455.759657668373	317.538629040233	114.145772970624	127.793708374788	111.174164537899	359.753140161022	117.704548627771	1.61079923756733	9.49680675580857e-12	5.86271476171753e-10	-	Chr02	25968785	25973649	+	487	-	-	-
Glyma.06G160200	70.3604001014434	127.086827619066	93.1906846096337	404.055833524333	283.112215476454	361.078483114545	96.8793041100476	349.415510705111	-1.85206088197055	9.65035834772786e-12	5.94839825250161e-10	-	Chr06	13222357	13226297	+	1812	-	-	CRAL_TRIO_N
Glyma.13G145400	368.859067198476	563.12611548448	538.435066633439	155.561495906868	135.657936582467	183.389861160808	490.140083105465	158.203097883381	1.63141048368455	9.78763587507095e-12	6.0238042350513e-10	-	Chr13	25837524	25841504	+	1239	-	-	ACT
Glyma.03G245100	131.126200189054	179.674480426955	92.3278079002852	30.304187514325	19.6605705191982	20.9045437592631	134.376162838765	23.6231005975954	2.50674221402098	9.83961390747895e-12	6.04656274143737e-10	-	Chr03	44246906	44248269	-	764	-	-	Rubredoxin
Glyma.04G086700	43.7087333963512	53.6832289080536	72.4816435852706	3.0304187514325	4.91514262979955	2.85061960353588	56.6245352965585	3.59872699492264	3.98106676023033	9.90803032983741e-12	6.07933818350694e-10	-	Chr04	7393180	7396717	+	3036	-	-	Pkinase
Glyma.13G095700	226.006133659182	348.393199852266	263.17739635128	31.3143270981358	64.879882713354	15.2033045521914	279.192243287576	37.1325047878937	2.91161325639681	1.00357595637288e-11	6.14835166463579e-10	-	Chr13	21078021	21079169	+	399	-	-	-
Glyma.04G089700	194.024133613071	236.644437635501	190.69575276601	623.256123211284	457.108264571358	549.219376947913	207.121441338194	543.194588243518	-1.39237930305738	1.01630490906456e-11	6.21688672142803e-10	-	Chr04	7821056	7827386	-	2019	-	-	-
Glyma.18G158200	27.7177333732959	36.1540113054238	25.8863012804538	126.267447976354	116.980394589229	110.223958003387	29.9193486530578	117.82393352299	-1.98462142599871	1.02190630823328e-11	6.24167986325755e-10	-	Chr18	35260626	35263643	+	1404	-	-	Glyco_hydro_17
Glyma.08G192700	57.5676000829992	47.1097723070674	34.5150683739384	245.463918866032	154.335478575706	183.389861160808	46.3974802546683	194.396419534182	-2.07395066306114	1.04951652934965e-11	6.40062183527125e-10	-	Chr08	15496992	15503702	-	1725	-	-	-
Glyma.12G018100	282.507667073977	279.371905541911	273.531916863462	741.442454517151	584.901972946146	599.580323277047	278.470496493117	641.974916913448	-1.20504485580099	1.06966985032462e-11	6.51367537859307e-10	-	Chr12	1265071	1267116	+	1446	-	-	GRAS
Glyma.03G232700	1356.03680195509	1154.73720957323	1817.21834988786	518.201606494957	529.852375492391	570.123920707176	1442.66412047206	539.392634231508	1.41987854975269	1.0884838107704e-11	6.61824425034337e-10	-	Chr03	43368822	43370172	+	546	-	-	DnaJ
Glyma.20G102600	385.916133889735	587.228789688096	504.782874968849	66.6692125315149	138.607022160347	43.7095005875502	492.64259951556	82.9952450931374	2.56998454924853	1.10658946689416e-11	6.71819798033696e-10	-	Chr20	34553759	34556419	-	1317	-	-	-
Glyma.18G267100	152.447533553127	178.57890432679	106.996711959209	428.299183535793	494.463348557834	409.539016374655	146.007716613042	444.100516156094	-1.6095466804967	1.11077183270397e-11	6.73344873984396e-10	-	Chr18	55151772	55154403	+	1968	-	-	-
Glyma.15G105900	1225.97666843424	857.836086428693	1057.02396895186	201.017777178356	393.211410383964	211.896057196167	1046.94557460493	268.708414919496	1.96213318566719	1.12382335981898e-11	6.80233742958297e-10	-	Chr15	8301661	8304992	+	1180	-	-	-
Glyma.10G151000	52.2372667419807	144.616045221695	100.093698284421	8.08111667048666	11.7963423115189	10.4522718796316	98.9823367493658	10.1099102872124	3.28951959425964	1.13543574763199e-11	6.86232171792214e-10	-	Chr10	38606877	38609056	-	396	-	-	-
Glyma.15G157500	669.489867631916	785.528063817845	1040.62931147424	311.122991813736	306.704900099492	309.767330250899	831.882414308001	309.198407388042	1.42883337169621	1.22517684451015e-11	7.39361211914566e-10	-	Chr15	13208021	13213532	-	855	-	-	CTP_transf_2
novel.819	109.80486682498	151.189501822681	81.9732873881037	0	0.983028525959909	0	114.322552011922	0.32767617531997	8.34287068667147	1.24255737900518e-11	7.48729044281865e-10	-	Chr08	34535352	34537072	-	1638	-	PF10536:Plant mobile domain	-
Glyma.19G009400	221.741866986367	237.740013735666	292.515204469128	96.9734000458399	70.7780538691135	75.0663162264449	250.66569506372	80.9392567137994	1.63365945919213	1.25358792510908e-11	7.5424830502981e-10	-	Chr19	885045	893253	+	1500	-	-	HD
Glyma.16G202500	438.153400631716	979.445033546937	646.294655301997	125.257308392543	148.437307419946	195.742546109464	687.964363160216	156.479053973984	2.1355483955637	1.31259808342165e-11	7.88576064663091e-10	-	Chr16	36388841	36390938	-	570	-	-	-
Glyma.12G050700	2220.61686986828	1743.06157536149	2528.22875839099	780.837898285774	956.486755758992	874.190011751004	2163.96906787359	870.50488859859	1.31402722222605	1.32952193671977e-11	7.97554885610824e-10	-	Chr12	3640667	3647462	+	1315	-	-	-
Glyma.05G034500	240.931067014034	165.431991124818	44.8695888861199	1293.98880686168	1008.58726763487	1296.08171307431	150.410882341657	1199.55259585695	-2.99875473083974	1.37427952539194e-11	8.23179141569091e-10	-	Chr05	3021697	3023335	+	348	-	-	-
Glyma.11G152000	204.684800295108	221.3063722332	257.137259385841	74.7503292020016	87.4895388104319	78.8671423644927	227.709477304717	80.3690034589754	1.50410829751684	1.3920230623803e-11	8.32570232799327e-10	-	Chr11	12058800	12059481	-	315	-	-	-
Glyma.13G165300	185.495600267442	236.644437635501	250.234245711053	80.8111667048666	67.8289682912337	74.1161096919329	224.124761204666	74.2520815626778	1.5954864046321	1.41422025980786e-11	8.44593290568509e-10	-	Chr13	28011615	28015224	+	1152	-	-	PP2C
Glyma.18G235500	3.19820000461106	3.28672830049308	10.3545205121815	58.5880958610283	80.6083391287126	61.7634247432774	5.61314960576189	66.9866199110061	-3.52067285074341	1.5120791216909e-11	9.01700200497097e-10	-	Chr18	52399326	52401356	-	741	-	-	EGF
Glyma.13G257500	259.054200373496	261.842687939282	346.013560448732	59.5982354448391	80.6083391287126	104.522718796316	288.97014958717	81.5764311232891	1.82446514989973	1.53828904716837e-11	9.15975008411391e-10	-	Chr13	36264544	36265333	+	339	-	-	-
Glyma.18G132500	1377.35813531917	1373.85242960611	1029.41191425271	367.690808507143	410.905923851242	554.920616154985	1260.20749305933	444.50578283779	1.50257150890136	1.54763912940343e-11	9.20183312455913e-10	-	Chr18	18646384	18652078	+	1851	-	-	Metallophos
Glyma.10G122200	465.871134005012	404.267580960648	436.615614930321	879.831577499235	988.926697115669	859.936913733324	435.584776631994	909.565062782743	-1.06204222749747	1.56089315359379e-11	9.2669697802169e-10	-	Chr10	31295374	31299774	+	1719	-	-	-
Glyma.16G026900	2699.28080389174	3257.14774578864	2900.99149682952	1227.31959433016	1508.94878734846	1431.96124750952	2952.47334883663	1389.40987639605	1.08731768920733	1.57413364233869e-11	9.33183461617016e-10	-	Chr16	2607621	2612312	-	1775	-	-	-
Glyma.04G023500	1147.08773498717	1298.25767869476	1654.99752853035	513.150908575903	309.653985677371	478.904093394028	1366.78098073743	433.902995882434	1.65574087239947	1.59530211582296e-11	9.44343889765861e-10	-	Chr04	1854618	1855970	-	645	-	-	-
Glyma.13G040500	368.859067198476	258.555959638789	289.926574341083	745.483012852394	717.610823950734	755.414194937009	305.780533726116	739.502677246712	-1.27443378615742	1.66829150800951e-11	9.86102159397056e-10	-	Chr13	12904066	12907723	-	450	-	-	UQ_con
Glyma.17G080400	4572.35993992562	4239.87950763607	5139.29368087943	2415.2437448917	2020.12362084761	1842.45047041869	4650.5110428137	2092.605945386	1.15229390410652	1.72575084989141e-11	1.01857200967529e-09	-	Chr17	6225290	6232361	-	1902	-	-	ABC_membrane
Glyma.19G037900	224.940066990978	295.805547044377	343.424930320687	104.044377132516	69.7950253431536	78.8671423644927	288.056848118681	84.2355149467207	1.77613021079038	1.75488933209782e-11	1.03425582975917e-09	-	Chr19	5316778	5317846	+	663	-	-	bZIP_1
Glyma.02G151200	476.531800687049	384.54721115769	568.635751460635	187.885962588815	118.946451641149	133.028914831674	476.571587768458	146.620443020546	1.7023622563848	1.76840848271933e-11	1.04070193803477e-09	-	Chr02	15567785	15569152	+	1368	-	-	-
Glyma.15G011500	1381.62240199198	1302.63998309542	591.070545903695	5076.96154823324	4020.58667117603	4224.61825244018	1091.7776436637	4440.72215728315	-2.02476829950337	1.91053339703938e-11	1.12270294900075e-09	-	Chr15	892118	895716	+	1854	-	-	-
Glyma.02G105600	784.625067797914	883.034336732473	810.241230078204	1570.76705282584	1619.04798225597	1517.4798356156	825.966878202864	1569.09829023247	-0.926000190683092	1.93102602047107e-11	1.13309346342401e-09	-	Chr02	10041955	10046675	+	1620	-	-	Kelch_1
Glyma.09G060700	78.8889334470729	105.175305615778	182.929862381874	8.08111667048666	20.6435990451581	5.70123920707176	122.331367148242	11.4753183075722	3.41859896131586	1.94402959497621e-11	1.13906571268432e-09	-	Chr09	5690182	5690822	+	354	-	-	-
Glyma.17G213700	224.940066990978	349.48877595243	217.444930755812	51.5171187743525	55.0495974537549	84.5683815715645	263.957924566407	63.7116992665573	2.0476762497194	1.97706362506411e-11	1.15674004141632e-09	-	Chr17	35767502	35768989	-	615	-	-	-
Glyma.02G168400	276.111267064755	293.614394844048	243.331232036266	86.8720042077316	67.8289682912337	108.323544934363	271.018964648356	87.6748391444429	1.62613058367692	2.00028578212051e-11	1.16863073114264e-09	-	Chr02	25975511	25978668	-	1296	-	-	-
Glyma.16G043300	12423.9409512458	12805.093458721	10706.5742095957	3146.58480357074	3505.47972357304	5457.03612770219	11978.5362065208	4036.36688494866	1.56924508275243	2.01533480682351e-11	1.17571891074775e-09	-	Chr16	4059536	4066000	-	1407	-	-	-
Glyma.15G257300	184.429533599238	270.607296740597	220.033560883857	56.5678166934066	79.6253106027526	63.6638378123014	225.023463741231	66.6189883694869	1.75522316928449	2.0185894582148e-11	1.1759158705138e-09	-	Chr15	48691129	48693455	+	1116	-	-	2OG-FeII_Oxy
Glyma.01G213000	179.09920025822	186.247937027941	196.735889731449	63.6387937800825	63.8968541873941	72.215696622909	187.36100900587	66.5837815301285	1.49273115728402	2.02577104499218e-11	1.17839657093398e-09	-	Chr01	54426718	54428490	-	1536	-	-	MatE
Glyma.03G131600	339.009200488773	444.80389666673	579.853148682165	161.622333409733	122.878565744989	112.124371072411	454.555415279223	132.208423409044	1.78363018389626	2.0311330754445e-11	1.1798132065896e-09	-	Chr03	34657711	34658702	+	315	-	-	-
Glyma.05G218400	237.732867009422	274.989601141254	128.568629692921	47.4765604391091	47.1853692460756	40.8588809840143	213.763699281199	45.1736035563997	2.24019268499526	2.05784069716783e-11	1.19360682279467e-09	-	Chr05	39820569	39821991	+	1014	-	-	-
Glyma.05G139300	3499.89687171271	3678.94454435192	4056.38341064711	2051.5934947198	1985.71762243902	1991.63289633707	3745.07494223724	2009.64800449863	0.89824120109604	2.21666946160089e-11	1.2838847605755e-09	-	Chr05	33182337	33186879	-	1329	-	-	MR_MLE_N
Glyma.19G152400	222.807933654571	125.991251518901	215.719177337115	648.509612806555	521.988147284712	696.501389797267	188.172787503529	622.333049962844	-1.72364530565515	2.27660473050146e-11	1.31670717210868e-09	-	Chr19	41280116	41284781	+	1401	-	-	Sugar_tr
Glyma.17G192300	349.66986717081	513.825190977084	275.257670282159	111.115354219192	94.3707384921513	111.174164537899	379.584242810018	105.553419083081	1.84478401318351	2.29050309685685e-11	1.32254860259804e-09	-	Chr17	27583558	27592710	-	1584	-	-	Hydrolase_3
Glyma.17G065700	955.195734710505	1236.90541708556	714.461915340525	324.254806403277	350.941183767688	268.908449266885	968.854355712197	314.701479812617	1.62175294569866	2.29326620662838e-11	1.32254860259804e-09	-	Chr17	5069362	5075754	+	3296	-	-	Pkinase_Tyr
Glyma.01G127200	3260.03187136688	4041.58023350632	3958.01546578139	1650.5680799469	963.367955440711	1335.99038752382	3753.20919021819	1316.64214097048	1.51135453149583	2.52785195424674e-11	1.45512075101598e-09	-	Chr01	43807034	43808134	+	567	-	-	-
Glyma.05G108500	47.973000069166	107.366457816107	50.9097258515591	0	3.93211410383964	0.95020653451196	68.7497279122774	1.62744021278387	5.39313883507126	2.53036229029123e-11	1.45512075101598e-09	-	Chr05	28764842	28766505	+	1041	-	-	adh_short
Glyma.13G206500	109.80486682498	92.0283924138061	87.1505476441945	254.55517512033	428.60043731852	299.315058371268	96.3279356276602	327.490223603373	-1.76721980374733	2.5565068771951e-11	1.46806132811238e-09	-	Chr13	32017472	32022810	-	1101	-	-	-
Glyma.13G140000	56.5015334147955	87.6460880131487	77.6589038413614	9.09125625429749	13.7623993634387	8.55185881060764	73.9355084231019	10.468504809448	2.82128598187261	2.57101213727835e-11	1.47429077209054e-09	-	Chr13	25264544	25265442	-	162	-	-	-
Glyma.11G080300	248.393533691459	292.518818743884	222.622191011903	728.31063992761	545.58083190775	665.144574158372	254.511514482415	646.345348664577	-1.34636921114078	2.58362677741838e-11	1.479419924024e-09	-	Chr11	6030076	6031938	-	951	-	-	-
Glyma.14G217100	1094.85046824519	1288.39749379329	1131.23136595583	573.759283604553	601.613457887465	516.912354774507	1171.49310933143	564.095032088841	1.05425464746869	2.60362591083769e-11	1.48762953035656e-09	-	Chr14	48198344	48199648	-	411	-	-	Histone
Glyma.04G236200	357.132333848236	486.435788472975	315.812875621536	1252.57308392543	911.267443564836	1128.84536300021	386.460332647582	1097.56196349683	-1.5073604406746	2.6053444344903e-11	1.48762953035656e-09	-	Chr04	50431033	50435301	-	1746	-	-	-
Glyma.10G001700	5795.13840835525	4528.01602197929	5870.15025369757	2357.66578861448	2657.12610566963	2117.06015889265	5397.76822801071	2377.28401772559	1.18316722874579	2.66913989854003e-11	1.5219005316824e-09	-	Chr10	165788	167599	-	1296	-	-	Pkinase
Glyma.15G248300	104.474533483961	73.403598711012	122.528492727481	6.060837502865	20.6435990451581	12.3526849486555	100.135541640818	13.0190404988929	2.94295566414006	2.72512976397398e-11	1.55163038199603e-09	-	Chr15	47343929	47345896	-	720	-	-	-
Glyma.02G135100	1702.50846912129	1995.0440783993	2220.18177315359	981.855675464129	886.691730415838	894.144348975755	1972.57810689139	920.897251618574	1.09935964957175	2.75598746418042e-11	1.56698683576927e-09	-	Chr02	13982035	13985035	-	1017	-	-	-
Glyma.05G247500	2539.37080366119	2537.35424798065	3056.30930451225	1409.14471941611	1223.87051482009	1135.49680874179	2711.01145205136	1256.17068099266	1.11016846453704	2.91147332084727e-11	1.6530607395774e-09	-	Chr05	42083146	42095871	+	2349	-	-	Ion_trans
Glyma.07G039800	379.519733880513	681.448334302231	520.314655737121	91.9227021267858	153.352450049746	158.684491263497	527.094241306622	134.65321448001	1.96785881328615	2.95490183948123e-11	1.67535869132444e-09	-	Chr07	3276016	3279339	-	1551	-	-	p450
Glyma.18G064000	791.021467807137	1011.2167404517	715.324792049873	367.690808507143	333.246670300409	316.418775992483	839.187666769571	339.118751600012	1.30665700785923	2.97667784244487e-11	1.68533479191907e-09	-	Chr18	5847976	5851846	-	1596	-	-	Phosphoesterase
Glyma.19G225500	5940.12347523095	7911.15501928683	5667.37422700069	2683.94087418538	3004.13517533348	2791.70679839614	6506.21757383949	2826.59428263834	1.20264486649433	3.15736776651584e-11	1.78513056667302e-09	-	Chr19	47743727	47748610	-	1527	-	-	Asp
Glyma.09G196700	101.27633347935	169.814295525476	158.769314520117	16.1622333409733	31.4569128307171	33.2572287079186	143.286647841648	26.9587916265363	2.40777239784502	3.19084924308541e-11	1.80153381914929e-09	-	Chr09	42124266	42125452	-	612	-	-	-
Glyma.04G240800	9713.99948067201	9034.1205219553	11903.384205462	4629.46971260505	5047.85148080413	4106.79264216069	10217.1680693631	4594.70461185662	1.15304900513446	3.21088208098896e-11	1.81030878949409e-09	-	Chr04	50907553	50910551	-	1143	-	-	ADH_zinc_N
Glyma.17G135300	1266.48720182598	1224.85407998375	1416.84355675017	686.894916991366	595.715286731705	654.692302278741	1302.72827951997	645.767502000604	1.01294462100105	3.31830250130279e-11	1.86825992224187e-09	-	Chr17	10880256	10883826	-	1062	-	-	-
Glyma.02G182600	170.57066691259	251.982503037802	170.849588450995	45.4562812714875	24.5757131489977	55.1119790016937	197.800919467129	41.714657807393	2.24320027934081	3.3470940515508e-11	1.88184177693327e-09	-	Chr02	31342036	31344739	+	900	-	-	-
Glyma.18G116400	720.661067705693	604.758007290726	452.147395698593	1468.74295486095	1754.70591883844	1491.82425918378	592.522156898337	1571.75771096106	-1.40864188086286	3.36184726673414e-11	1.88750399744549e-09	-	Chr18	14247625	14252903	+	1332	-	-	-
Glyma.20G100900	534.099400770048	698.977551904861	572.950135007377	64.6489333638933	72.7441109210333	187.190687298856	602.009029227429	108.194577194594	2.47455124483326	3.55134912879646e-11	1.99112637107153e-09	-	Chr20	34421932	34423966	-	1422	-	-	-
Glyma.15G014000	65.030066760425	84.3593597126556	48.3210957235138	8.08111667048666	5.89817115575946	8.55185881060764	65.9035073988648	7.51038221228459	3.12816296123544	3.5970781460168e-11	2.01396408641985e-09	-	Chr15	1133409	1138851	+	1959	-	-	Sulfate_transp
Glyma.15G252000	88.4835334609061	72.3080226108477	142.374657042496	17.1723729247842	14.7454278893986	17.1037176212153	101.055404371417	16.3405061451327	2.63347786719181	3.64669710785387e-11	2.03891336770881e-09	-	Chr15	48010300	48011626	-	516	-	-	GST_N
Glyma.19G113300	167.372466907979	166.527567224983	154.454930973374	57.5779562772175	54.066568927795	57.0123920707176	162.784988368779	56.2189724252434	1.53287301218809	4.00963068971603e-11	2.23872898010849e-09	-	Chr19	36766816	36770908	+	1645	-	-	-
Glyma.06G024100	411.501733926624	429.465831264429	326.167396133718	933.368975441209	857.200874637041	833.331130766989	389.044987108257	874.633660281747	-1.17057344186468	4.01556886116991e-11	2.23894345686696e-09	-	Chr06	1806834	1810627	+	1347	-	-	Tubulin
Glyma.08G164100	4547.84040655693	4222.35029003344	3827.72108266977	9633.70121080391	7853.41489389372	8259.19519797796	4199.30392642005	8582.10376755853	-1.03128456484361	4.05084430718235e-11	2.2554922059549e-09	-	Chr08	12918209	12921985	-	1068	-	-	-
Glyma.11G156300	93.8138668019246	112.844338316929	106.996711959209	27.2737687628925	15.7284564153585	26.6057829663349	104.551639026021	23.2026693815286	2.1719996071099	4.06075702086413e-11	2.25789292448379e-09	-	Chr11	13561342	13565059	-	1035	-	-	-
Glyma.15G071200	62.8979334240176	184.056784827612	119.076985890087	16.1622333409733	14.7454278893986	5.70123920707176	122.010568047239	12.2029668124812	3.32593094676424	4.18061091146254e-11	2.32133315513606e-09	-	Chr15	5454619	5456600	-	1809	-	-	-
Glyma.09G039500	176.967066921812	162.145262824325	281.297807247598	43.4360021038658	60.9477686095144	45.6099136565741	206.803378997912	49.9978947899848	2.05121661676458	4.24177035748129e-11	2.35205291129004e-09	-	Chr09	3304952	3307288	+	801	-	-	-
Glyma.08G117200	417.898133935846	516.016343177413	485.799587363183	215.159731351707	173.013020568944	205.244611454583	473.238021492147	197.805787791745	1.25869430775584	4.31580122511011e-11	2.38981564542086e-09	-	Chr08	9038325	9042889	+	1152	-	-	Pkinase
Glyma.15G218900	1730.22620249459	3863.00132917953	2217.59314302554	33.3346062657575	172.029992042984	112.124371072411	2603.60689156655	105.829656460384	4.62040743006078	4.35000903855929e-11	2.40545355778329e-09	-	Chr15	37466434	37467688	-	459	-	-	-
Glyma.17G028000	170.57066691259	141.329316921202	206.227533534282	972.764419209832	417.787123532961	838.082163439549	172.709172456025	742.877902060781	-2.10308935901161	4.40680923132479e-11	2.43352457168719e-09	-	Chr17	2092940	2097102	+	1634	-	-	Biotin_lipoyl
Glyma.17G072400	623.649000899157	560.934963284152	1396.99739243516	174.754147999274	164.165763835305	201.443785316536	860.527118872822	180.121232383705	2.25703501065034	4.47724790998756e-11	2.46903991446537e-09	-	Chr17	5661187	5663608	-	1938	-	-	HSP70
Glyma.01G210200	527.703000760826	725.271378308805	648.883285430042	245.463918866032	253.621359697657	285.061960353588	633.952554833224	261.382412972426	1.2779281639334	4.49936196485998e-11	2.47784534873546e-09	-	Chr01	54156782	54160054	+	372	-	-	-
novel.1975	272.913067060144	294.709970944212	313.224245493491	102.024097964894	62.9138256614342	110.223958003387	293.615761165949	91.7206272099052	1.67874674053465	4.53047407329368e-11	2.49157531845314e-09	-	Chr20	34574339	34578628	+	1621	-	PF00153:Mitochondrial carrier protein|PF01423:LSM domain	LSM
Glyma.13G283000	572.477800825381	897.27682603461	1028.54903754336	142.429681317327	260.502559379376	239.452046697014	832.767888134451	214.128095797906	1.95941937407102	4.64967275088699e-11	2.55364588465608e-09	-	Chr13	38445487	38448349	+	1941	-	-	Pkinase_Tyr
Glyma.04G215400	2298.43973664715	2250.31330973759	1957.86725351166	1109.13326302429	1130.4828048539	1161.15238517362	2168.8734332988	1133.5894843506	0.935684646701838	4.66135784957982e-11	2.55658037594914e-09	-	Chr04	48688559	48693977	+	1611	-	-	-
Glyma.11G166500	99.144200142943	110.6531861166	85.4247942254975	11.1115354219192	22.6096560970779	22.8049568282871	98.4073934950136	18.8420494490947	2.37879527425492	4.79214711549788e-11	2.62474231684716e-09	-	Chr11	16168280	16172236	+	1314	-	-	Aa_trans
Glyma.20G015900	238.798933677626	193.916969729091	280.434930538249	58.5880958610283	88.4725673363918	57.9625986052296	237.716944648322	68.3410872675499	1.80029806936886	4.87316192062269e-11	2.66549393954059e-09	-	Chr20	1444192	1445120	-	477	-	-	-
Glyma.15G172500	85.285333456295	58.065533308711	87.1505476441945	11.1115354219192	12.7793708374788	14.2530980176794	76.8338048030668	12.7146680923591	2.59600571045938	4.96969005785718e-11	2.71460901913738e-09	-	Chr15	15790965	15796087	+	1584	-	-	PP2C
Glyma.12G173200	2669.43093718203	3728.24546885931	2309.05807421648	1151.55912554435	1128.51674780198	1024.32264420389	2902.24482675261	1101.46617251674	1.39753459821086	5.03670683451141e-11	2.74749290815729e-09	-	Chr12	32981652	32988150	-	2253	-	-	-
Glyma.15G096800	981.847401415597	994.783098949237	1320.20136530314	490.927837732065	464.972492779037	477.003680325004	1098.94395522266	477.634670278702	1.20298254870701	5.05631348618796e-11	2.7544609358812e-09	-	Chr15	7527722	7533275	+	1545	-	-	Pkinase
Glyma.14G130600	2305.90220332458	2444.23027946668	2217.59314302554	703.057150332339	1078.38229297802	1015.77078539329	2322.5752086056	932.403409567882	1.31645221194999	5.16828622695281e-11	2.81165930338626e-09	-	Chr14	22314542	22316609	+	213	-	-	-
Glyma.10G235100	626.847200903769	514.920767077248	524.629039283864	1272.77587560165	1073.46715034822	1213.41374457177	555.465669088294	1186.55225684055	-1.09536987617839	5.25406057014754e-11	2.85447021164134e-09	-	Chr10	46452974	46455556	-	1347	-	-	Tubulin
Glyma.05G085200	24.5195333686848	35.0584352052595	34.5150683739384	296.981037640385	106.16708080367	185.290274229832	31.3643456492942	196.146130891296	-2.64230467243087	5.27077821137106e-11	2.85969867102005e-09	-	Chr05	15489208	15492400	-	570	-	-	-
Glyma.10G073600	476.531800687049	605.85358339089	840.4419149054	208.088754265031	204.469933399661	223.298535610311	640.942432994446	211.952407758334	1.59752006299396	5.54173719654827e-11	3.00266814337707e-09	-	Chr10	7609107	7610823	-	915	-	-	-
Glyma.07G065600	1373.09386864635	1291.68422209378	847.344928580188	2875.86739510944	3919.33473300216	3220.24994546103	1170.70767310677	3338.48402452421	-1.51245264136129	5.55575913971466e-11	3.00622499919701e-09	-	Chr07	5878703	5899005	+	7392	-	-	NB-ARC
Glyma.06G194700	433.889133958901	383.451635057525	282.160683956946	32.3244666819466	104.20102375175	64.6140443468133	366.500484324458	67.0465115935035	2.44905285457772	5.71060727732744e-11	3.0858713212282e-09	-	Chr06	17347772	17348895	-	249	-	-	-
Glyma.10G153900	1288.87460185826	2376.30456125649	996.622599297471	370.721227258576	428.60043731852	302.165677974803	1553.93392080407	367.1624475173	2.08116006232853	5.810857114452e-11	3.13584032125554e-09	-	Chr10	38898358	38904608	-	2598	-	-	Lipoxygenase
Glyma.05G188700	92.7478001337209	69.0212943103546	69.0301367478768	210.109033432653	290.976443684133	222.348329075799	76.9330770639841	241.144602064195	-1.65055356941891	6.26925325291989e-11	3.37869167288378e-09	-	Chr05	37450637	37451891	-	411	-	-	Histone
Glyma.15G023800	134.324400193665	129.277979819394	125.117122855527	427.289043951982	283.112215476454	366.779722321617	129.573167622862	359.060327250018	-1.47095491687578	6.33350383776461e-11	3.40876110424522e-09	-	Chr15	1904675	1911260	+	2523	-	-	-
Glyma.01G167700	4825.01774028989	5213.84666068218	6179.92299235367	2533.43007619757	1724.23203453368	2294.74878084638	5406.26246444191	2184.13696385921	1.30768153460569	6.36027109737146e-11	3.41860331302984e-09	-	Chr01	50530240	50531768	-	369	-	-	-
Glyma.05G118300	164.174266903368	198.299274129749	202.776026696888	44.4461416876766	71.7610823950734	49.4107397946219	188.416522576668	55.205987959124	1.77153972346991	6.37267199839297e-11	3.42070777096162e-09	-	Chr05	31119890	31126767	+	1767	-	-	-
Glyma.10G136600	356.066267180032	362.635689154403	460.776162792078	130.308006311597	151.386392997826	169.136763143129	393.159373042171	150.277054150851	1.38827112422501	6.41767999784802e-11	3.44028611799534e-09	-	Chr10	36866075	36870776	+	297	-	-	-
Glyma.04G021000	85.285333456295	42.72746790641	123.39136943683	9.09125625429749	5.89817115575946	8.55185881060764	83.8013902665116	7.8470954068882	3.42152325541978	6.63836656881158e-11	3.55386232565647e-09	-	Chr04	1653057	1659760	-	1272	-	-	-
Glyma.07G126800	1635.34626902446	2788.24117491829	1825.84711698134	700.026731580907	758.89802204105	752.563575333473	2083.14485364136	737.162776318477	1.49845734401005	6.85565202774143e-11	3.66531889313412e-09	-	Chr07	15189930	15191705	+	1080	-	-	zf-CCCH
Glyma.11G075500	4644.85247336347	6179.04920492698	3165.8946465995	1641.4768236926	1156.04154652885	1450.01517166525	4663.26544162998	1415.84451396224	1.71954624002194	7.08180953915327e-11	3.78121729989863e-09	-	Chr11	5658652	5659802	-	579	-	-	-
Glyma.01G016800	809.144601166599	995.878675049402	630.762874533724	288.899920969898	278.197072846654	334.47270014821	811.928716916575	300.523231321588	1.432749394287	7.11349019481766e-11	3.79310868695092e-09	-	Chr01	1609124	1612598	+	867	-	-	-
Glyma.13G062800	63.9640000922213	50.3965006075605	69.0301367478768	176.774427166896	220.19838981502	174.838002350201	61.1302124825529	190.603606444039	-1.63567209839798	7.1302863953183e-11	3.79704234039724e-09	-	Chr13	16067222	16078901	-	3729	-	-	SMC_N
Glyma.10G011700	291.036200419607	322.099373448321	331.344656389809	115.155912554435	137.623993634387	138.730154038746	314.826743419246	130.503353409189	1.27042862282519	7.18409253171428e-11	3.82064826040192e-09	-	Chr10	1088266	1096882	+	1089	-	-	-
Glyma.09G045600	85.285333456295	107.366457816107	92.3278079002852	16.1622333409733	14.7454278893986	26.6057829663349	94.9931997242291	19.1711480655689	2.3043336239556	7.54129712720030e-11	4.005332935332e-09	-	Chr09	3905477	3906489	-	303	-	-	-
Glyma.09G233900	87.4174667927024	52.5876528078892	69.0301367478768	243.443639698411	204.469933399661	212.846263730679	69.6784187828228	220.253278942917	-1.65950728268597	7.60454675061478e-11	4.03361169224714e-09	-	Chr09	45644100	45646135	+	1383	-	-	Lipase_GDSL
Glyma.18G209200	136.456533530072	130.373555919559	165.672328194904	438.400579373901	337.178784404249	569.173714172664	144.167472548178	448.251025983605	-1.63447408166247	7.91846530827867e-11	4.19460149155492e-09	-	Chr18	49393345	49394941	+	897	-	-	-
Glyma.09G255900	163.108200235164	285.945362142898	98.3679448657244	23.2332104276491	28.5078272528374	32.3070221734067	182.473835747929	28.0160199512977	2.6995049926839	8.04059165538228e-11	4.25370512876339e-09	-	Chr09	47520955	47521167	+	213	-	-	-
Glyma.19G182300	791.021467807137	1141.59029637126	927.592462549595	432.339741871036	348.975126715768	364.879309252593	953.401408909331	382.064725946466	1.31927754140514	8.09932509264306e-11	4.27916111578804e-09	-	Chr19	44118211	44122192	+	2139	-	-	-
Glyma.18G205100	53.3033334101844	58.065533308711	43.143835467423	146.470239652571	198.571762243902	162.485317401545	51.5042340621061	169.175773099339	-1.7220272604743	8.54393557535703e-11	4.5081561637931e-09	-	Chr18	48887707	48889587	+	1632	-	-	GRAS
Glyma.04G200700	94.8799334701282	73.403598711012	60.4013696543922	239.403081363167	232.977760652498	210.945850661655	76.2283006118442	227.775564225774	-1.58464268430384	8.61727769014947e-11	4.54091108817393e-09	-	Chr04	47349720	47352523	+	921	-	-	-
Glyma.08G045300	44.7748000645549	48.2053484072318	125.117122855527	5.05069791905416	4.91514262979955	2.85061960353588	72.6990904424378	4.27215338412986	4.09921121572969	8.86579537567527e-11	4.6657694932666e-09	-	Chr08	3589380	3590322	+	207	-	-	-
Glyma.06G207100	39.4444667235365	74.4991748111764	44.8695888861199	0	0	0	52.9377434736109	0	8.19443544665808	9.28350502662293e-11	4.87922626640448e-09	-	Chr06	19963095	19969940	-	960	-	-	Peptidase_S49
Glyma.02G104600	2176.90813647193	2516.53830207753	2576.5498541145	724.270081592367	771.677392878529	1172.55486358776	2423.33209755465	889.500779352885	1.44575850384144	9.30196277798049e-11	4.88256150398372e-09	-	Chr02	9939729	9941617	+	1428	-	-	UDPGT
Glyma.12G180300	528.769067429029	496.295973374454	464.227669629472	941.450092111696	989.909725641629	935.953436494281	496.430903477652	955.771084749202	-0.945875163206648	9.70139131855841e-11	5.08559800824092e-09	-	Chr12	34067346	34070546	+	1287	-	-	Epimerase
Glyma.13G126200	717.462867701082	887.41664113313	674.769586710496	338.396760576629	257.553473801496	329.72166747565	759.883031848236	308.557300617925	1.29963375525339	1.02480281272717e-10	5.36517545281269e-09	-	Chr13	23951477	23958210	-	1440	-	-	Myb_DNA-binding
Glyma.15G038100	3825.04720551483	4702.21262190543	5634.58491204544	1955.63023425777	2191.17058436464	1994.48351594061	4720.61491315523	2047.09477818767	1.20555419326888	1.06386461573071e-10	5.56245270938213e-09	-	Chr15	3010448	3013773	-	762	-	-	-
Glyma.02G058100	175.901000253609	189.534665328434	126.842876274224	33.3346062657575	52.1005118758752	44.6597071220621	164.092847285422	43.3649417545649	1.91608904936746	1.11084446968246e-10	5.79539131506623e-09	-	Chr02	5212998	5215814	-	759	-	-	Peptidase_M3
Glyma.18G063100	473.333600682438	404.267580960648	389.157395916155	162.632472993544	185.792391406423	194.792339574952	422.252859186414	181.072401324973	1.22033455232305	1.11129129950044e-10	5.79539131506623e-09	-	Chr18	5772057	5774497	-	477	-	-	-
Glyma.14G178000	927.478001337209	913.710467537075	989.719585622684	499.008954402551	516.089976128952	489.35636527366	943.636018165656	501.485098601721	0.912463825966863	1.13179449643409e-10	5.89468988892133e-09	-	Chr14	43791586	43795279	-	975	-	-	HLH
Glyma.08G062300	827.267734526062	595.993398489411	1140.72300975866	261.626152207006	284.095244002414	277.460308077492	854.661380924712	274.393901428971	1.63999783491785	1.14176346390409e-10	5.93893790411635e-09	-	Chr08	4798709	4801386	-	861	-	-	ComA
Glyma.16G068900	38.3784000553328	39.4407396059169	26.7491779898023	114.145772970624	141.556107738227	125.427262555579	34.856105883684	127.04304775481	-1.8762008058931	1.21224841517118e-10	6.29744305571917e-09	-	Chr16	6863088	6866213	+	1149	-	-	Lipase_GDSL
Glyma.05G054900	213.213333640738	238.83558983583	213.993423918418	80.8111667048666	95.3537670181112	81.7177619680286	222.014115798329	85.9608985636688	1.36818751471122	1.24957702774593e-10	6.48300503764401e-09	-	Chr05	4992570	4995871	+	927	-	-	NUDIX
Glyma.11G168800	65.030066760425	55.8743811083823	235.56534165213	3.0304187514325	10.813313785559	3.80082613804784	118.823263173646	5.88151955834645	4.3397270573927	1.28753408875411e-10	6.6713462963825e-09	-	Chr11	17551481	17554164	+	1182	-	-	Acetyltransf_1
Glyma.02G072400	69.2943334332397	33.9628591050951	13.8060273495754	242.4335001146	283.112215476454	304.066091043827	39.0210732959701	276.537268878294	-2.83588653736881	1.30360380187619e-10	6.74594049566536e-09	-	Chr02	6345928	6346480	+	168	-	-	-
Glyma.10G263300	781.426867793303	815.108618522283	722.227805724661	384.863181431927	406.973809747402	396.236124891488	772.921097346749	396.024372023606	0.964077830815373	1.31377743727151e-10	6.78987128862683e-09	-	Chr10	48766497	48770871	+	888	-	-	-
Glyma.10G068900	222.807933654571	187.343513128105	344.287807030036	65.6590729477041	75.693196498913	63.6638378123014	251.479751270904	68.3387024196395	1.88257981357352	1.3308242944183e-10	6.86916631966586e-09	-	Chr10	6788893	6792760	+	1445	-	-	-
Glyma.07G058600	372.057267203087	428.370255164264	391.746026044201	166.673031328787	164.165763835305	194.792339574952	397.391182803851	175.210378246348	1.18066647527103	1.3353725347515e-10	6.88382834026888e-09	-	Chr07	5240996	5247125	-	687	-	-	-
Glyma.06G157800	905.090601304931	678.161606001738	546.200957017575	135.358704230652	263.451644957256	146.331806314842	709.817721441415	181.71405183425	1.96528840653673	1.41485939005179e-10	7.28426714326538e-09	-	Chr06	12953885	12954716	-	453	-	-	-
Glyma.13G240600	4010.54280578227	4098.55019071487	5697.57491182788	1778.85580709088	2046.66539104853	2043.89425573523	4602.22263610834	1956.47181795821	1.23424312131401	1.45953303290416e-10	7.50468056408579e-09	-	Chr13	35047639	35053987	-	1542	-	-	Amidohydro_1
Glyma.09G054700	53.3033334101844	108.462033916271	35.3779450832869	3.0304187514325	2.94908557787973	0	65.7144374699143	1.99316810977074	5.05588978380833	1.47494857506174e-10	7.57428368890302e-09	-	Chr09	4840627	4845998	-	696	-	-	-
Glyma.04G150400	3035.0918043759	2332.48151724992	3876.90505510263	1310.15104020265	950.588584603232	997.716861237559	3081.49279224282	1086.15216201448	1.50472961534169	1.51966970881169e-10	7.79401085262303e-09	-	Chr04	32885864	32887821	+	1320	-	-	-
Glyma.05G203100	40.5105333917401	53.6832289080536	48.3210957235138	141.419541733517	162.199706783385	140.63056710777	47.5049526744358	148.083271874891	-1.64022555450839	1.55816839435203e-10	7.98130677422098e-09	-	Chr05	38681499	38689289	-	1644	-	-	-
Glyma.15G241300	188.693800272053	377.973754556704	258.863012804538	64.6489333638933	70.7780538691135	80.7675554335166	275.176855877765	72.0648475555078	1.93168965170455	1.5727359382279e-10	8.0457019215537e-09	-	Chr15	45864698	45866409	-	1380	-	-	-
Glyma.12G217400	137620.678331751	156835.005466828	206791.854902196	42517.7852221818	53623.2230625871	72411.4391690185	167082.512900258	56184.1491512624	1.57232520480787	1.60262965468163e-10	8.18823911781065e-09	-	Chr12	37700474	37703715	+	838	-	-	-
Glyma.04G023300	497.853134051122	606.949159491055	609.190956800013	258.595733455573	265.417702009176	271.759068870421	571.331083447397	265.257501445056	1.10729277668801	1.61057519358679e-10	8.21841863340133e-09	-	Chr04	1835931	1839283	-	591	-	-	Ras
Glyma.04G193500	9431.49181359803	8950.85673834281	8047.18819138374	4477.94877503342	5024.2587961811	4253.12444847554	8809.84558110819	4585.11067323002	0.942108437710389	1.63603319865187e-10	8.33777121416612e-09	-	Chr04	46511258	46514211	+	1017	-	-	-
Glyma.06G082300	71.4264667696471	49.3009245073961	50.0468491422107	164.652752161166	186.775419932383	174.838002350201	56.924746806418	175.422058147916	-1.62725492410602	1.69659356851015e-10	8.62599637591366e-09	-	Chr06	6329139	6335860	+	3000	-	-	Myb_DNA-binding
Glyma.19G158300	213.213333640738	250.886926937638	203.638903406237	83.8415854562991	82.5743961806324	89.3194142441243	222.579721328204	85.2451319603519	1.38281310048174	1.69686820949086e-10	8.62599637591366e-09	-	Chr19	41896068	41902120	-	1038	-	-	Kelch_1
Glyma.04G062200	912.553067982357	1011.2167404517	831.813147811915	428.299183535793	481.683977720356	429.493353599406	918.527652081992	446.492171618518	1.04006931792878	1.71197350847428e-10	8.69182318307498e-09	-	Chr04	5112212	5119686	-	2925	-	-	AAA
Glyma.01G003000	596.997334194065	478.766755771825	885.31150379152	193.94680009168	232.977760652498	186.240480764344	653.691864585803	204.388347169508	1.67858796410337	1.73417198335488e-10	8.79345169723297e-09	-	Chr01	363183	365184	-	837	-	-	Myb_DNA-binding
Glyma.01G219500	41.5766000599438	63.5434138095328	56.9498628169984	1.01013958381083	5.89817115575946	5.70123920707176	54.023292228825	4.20318331554735	3.67391754907372	1.74949151759263e-10	8.8599876956274e-09	-	Chr01	54901381	54901854	+	240	-	-	-
Glyma.04G062800	456.276533991178	390.025091658512	535.846436505394	157.58177507449	208.402047503501	160.584904332521	460.716020718361	175.522908970171	1.39342747343044	1.78992283560133e-10	9.05337131101139e-09	-	Chr04	5197546	5198563	-	936	-	-	-
Glyma.19G132900	182.297400262831	156.667382323503	90.6020544815883	593.96207528077	398.126553013763	593.879084069975	143.188945689307	528.655904121503	-1.88841716927937	1.83364270413197e-10	9.26288279310378e-09	-	Chr19	39419550	39425141	-	2523	-	-	-
Glyma.15G275100	37.3123333871291	56.9699572085466	54.361232688953	0	1.96605705191982	2.85061960353588	49.5478410948762	1.6055588851519	4.92745418694814	1.85647746107857e-10	9.36649804893606e-09	-	Chr15	51350998	51355557	-	678	-	-	-
Glyma.10G259800	778.228667788692	489.722516773468	1396.13451572581	166.673031328787	227.079589496739	166.286143539593	888.028566762656	186.679588121707	2.25085862087545	1.85881586926787e-10	9.36657316524078e-09	-	Chr10	48562124	48562884	+	273	-	-	-
Glyma.19G008500	78.8889334470729	260.747111839117	82.8361640974522	1.01013958381083	14.7454278893986	6.65144574158372	140.824069794547	7.46900440493106	4.23207354715432	1.87969271065329e-10	9.45994663568733e-09	-	Chr19	837646	840023	+	963	-	-	ADH_N
Glyma.02G308800	1359.2350019597	1372.75685350594	1577.33862468898	444.461416876766	703.848424587295	569.173714172664	1436.44349338488	572.494518545575	1.32724354157042	1.93553810355654e-10	9.72885436790167e-09	-	Chr02	48262045	48266125	+	861	-	-	-
Glyma.18G060900	151.381466884924	166.527567224983	153.592054264026	48.48670002292	47.1853692460756	61.7634247432774	157.167029457977	52.478498004091	1.58055703836826	1.94520767390439e-10	9.7652816625696e-09	-	Chr18	5486854	5488508	-	1164	-	-	Pkinase
novel.183	144.985066875702	106.270881715943	211.404793790373	29.2940479305141	29.4908557787973	40.8588809840143	154.220247460672	33.2145948977752	2.21700101995931	1.9642944124617e-10	9.84883536755674e-09	-	Chr02	3711716	3712708	-	780	-	-	-
Glyma.03G229800	38.3784000553328	127.086827619066	138.060273495754	0	0.983028525959909	0	101.175167056717	0.32767617531997	8.17116085648834	2.05320104294771e-10	1.02818186886097e-08	-	Chr03	43172457	43175687	-	996	-	-	Glyco_transf_8
Glyma.19G126000	3845.3024722107	3575.96039093647	4084.85834205561	2227.35778230289	2016.19150674377	2067.64941909803	3835.37373506759	2103.7329027149	0.866595468138312	2.10197769877918e-10	1.05130179892291e-08	-	Chr19	38430097	38435201	-	1530	-	-	p450
Glyma.17G134500	490.390667373697	465.619842569852	440.067121767715	216.169870935518	213.3171901333	237.55163362799	465.359210570421	222.346231565603	1.06462862530741	2.12812369157612e-10	1.06305975532611e-08	-	Chr17	10831729	10837356	+	987	-	-	-
Glyma.07G160500	3886.87907227065	4073.35194041108	5342.06970757632	2005.1270738645	2141.03612954068	1969.77814604329	4434.10024008602	2038.64711648283	1.12124979550952	2.1434107910818e-10	1.06937098774863e-08	-	Chr07	20697251	20703089	-	1854	-	-	PFK
Glyma.03G193600	113.003066829591	93.1239685139705	119.076985890087	34.3447458495683	24.5757131489977	24.705369897311	108.401340411216	27.8752762986257	1.9633555090511	2.21527812035522e-10	1.10386021740123e-08	-	Chr03	40449553	40453538	-	1053	-	-	Lipase_GDSL
Glyma.16G166600	866.712201249598	1220.4717755831	1305.53246124422	377.792204345251	278.197072846654	466.551408445373	1130.90547935897	374.180228545759	1.59573199378022	2.25844761877759e-10	1.12398198034768e-08	-	Chr16	32589393	32591093	+	336	-	-	-
Glyma.10G113700	92.7478001337209	135.85143642038	174.301095288389	32.3244666819466	31.4569128307171	29.4564025698708	134.300110614163	31.0792606941782	2.11508904866669	2.28337777126409e-10	1.13369336152373e-08	-	Chr10	28040349	28041306	-	375	-	-	-
Glyma.18G209100	362.462667189254	543.405745681522	309.772738656097	138.389122982084	121.895537219029	127.327675624603	405.213717175624	129.204111941905	1.64770804261782	2.28358555655207e-10	1.13369336152373e-08	-	Chr18	49371019	49378449	-	3987	-	-	-
novel.1285	60.7658000876102	112.844338316929	69.0301367478768	0	0	1.90041306902392	80.880091717472	0.633471023007974	6.95217273330413	2.44472518354998e-10	1.21219878965888e-08	-	Chr13	26049146	26053162	-	4017	-	-	-
Glyma.07G051300	1381.62240199198	1251.1479063877	1441.00410461193	739.422175349529	703.848424587295	736.410064246769	1357.92480433054	726.560221394531	0.902615466705414	2.4559899837588e-10	1.21628830743593e-08	-	Chr07	4426134	4430143	+	651	-	-	SSXT
Glyma.10G222400	77.8228667788692	99.6974251149566	43.143835467423	11.1115354219192	6.88119968171937	5.70123920707176	73.5547091204163	7.89799143690343	3.21958318433885	2.50669467712163e-10	1.23987577698316e-08	-	Chr10	45366010	45367642	-	1050	-	-	-
Glyma.07G126400	8009.35887821431	9169.97195837568	6446.55189554234	3153.65578065742	3847.57365060708	3479.6563293828	7875.29424404411	3493.62858688243	1.17249030675291	2.56717566769397e-10	1.26823511661862e-08	-	Chr07	15078431	15083262	-	1755	-	-	PFK
Glyma.18G250000	98.0781334747393	123.800099318573	127.705752983572	25.2534895952708	23.5926846230378	38.0082613804784	116.527995258961	28.951478532929	2.00751519984904	2.60608865078614e-10	1.28588305618716e-08	-	Chr18	53660782	53662837	-	816	-	-	Peptidase_S8
Glyma.20G151200	173.768866917201	146.807197422024	151.003424135981	55.5576771095958	52.1005118758752	35.1576417769425	157.193162825069	47.6052769208045	1.72512742961801	2.61548463392703e-10	1.28894152277343e-08	-	Chr20	38986452	38986986	+	222	-	-	-
Glyma.12G108400	284.639800410385	247.600198637145	244.194108745614	761.645246193368	524.937232862592	620.48486703631	258.811369264381	635.68911536409	-1.29687048785556	2.69384212150326e-10	1.32593606351697e-08	-	Chr12	9942804	9951420	-	2508	-	-	Pkinase_Tyr
Glyma.09G126900	248.393533691459	342.915319351444	230.388081396039	93.9429812944074	98.3028525959909	68.4148704848612	273.898978146314	86.8869014584198	1.65585822048185	2.79485083086939e-10	1.37397593529276e-08	-	Chr09	31193994	31198730	-	1794	-	-	C4dic_mal_tran
Glyma.08G140200	146.051133543905	56.9699572085466	114.762602343345	450.522254379631	384.364153650325	414.290049047215	105.927897698599	416.392152359057	-1.97295154995456	2.80276722148049e-10	1.37618943035714e-08	-	Chr08	10726112	10730149	-	1470	-	-	Aminotran_3
Glyma.15G031400	30.915933377907	15.338065402301	12.9431506402269	102.024097964894	104.20102375175	220.447916006775	19.732383140145	142.224345907806	-2.8596791668137	2.80946896744796e-10	1.37780186150562e-08	-	Chr15	2525289	2532451	+	1542	-	-	Glyco_hydro_1
Glyma.11G056100	5538.21634131816	5222.6112694835	8594.25202511066	2656.66710542249	1985.71762243902	2255.79031293139	6451.69321197077	2299.3916802643	1.48858645827708	2.84609899326516e-10	1.39406977662825e-08	-	Chr11	4246705	4248880	+	504	-	-	-
Glyma.20G233900	293.168333756014	246.504622536981	304.595478400006	568.708585685499	598.664372309585	600.530529811559	281.422811564334	589.301162602214	-1.06470132091709	2.86457657345354e-10	1.40141760714878e-08	-	Chr20	46665754	46671960	+	2925	-	-	-
Glyma.13G025500	100.210266811147	96.4106968144635	77.6589038413614	23.2332104276491	23.5926846230378	18.0539241557272	91.4266224889905	21.6266064021381	2.07873719183413	2.92822994325978e-10	1.43082188451743e-08	-	Chr13	5155299	5158891	+	1320	-	-	Pkinase
Glyma.02G081100	1167.34300168304	1269.77270009049	1596.32191229465	535.373979419741	478.734892142476	649.941269606181	1344.47920468939	554.683380389466	1.27760976975225	2.93251571531306e-10	1.43118127742978e-08	-	Chr02	7008908	7010913	-	801	-	-	-
Glyma.10G210700	1253.69440180754	1243.47887368655	1438.41547448388	2345.54411360875	2437.91074438058	2622.57003525301	1311.86291665932	2468.67496441411	-0.911655560344876	2.9640643063176e-10	1.44482902438059e-08	-	Chr10	44294868	44302236	+	1833	-	-	PGM_PMM_II
Glyma.10G013400	882.703201272654	1110.91416556666	964.696161051578	478.806162726335	489.548205928035	492.206984877196	986.104509296964	486.853784510522	1.0179938196323	2.97381375041632e-10	1.44783067520269e-08	-	Chr10	1184180	1192733	+	2298	-	-	-
Glyma.16G081200	683.348734318564	675.970453801409	972.462051435714	275.768106380357	327.34849914465	320.219602130531	777.260413185229	307.778735885179	1.33738722645239	3.11462361640176e-10	1.51455617882253e-08	-	Chr16	8706286	8710970	+	1630	-	-	Phosphoesterase
Glyma.07G240900	67.1622000968324	67.9257182101902	135.471643367708	16.1622333409733	6.88119968171937	11.4024784141435	90.1865205582436	11.4819704789454	2.98056449506507	3.24219291633654e-10	1.57469013064287e-08	-	Chr07	42133390	42133953	+	261	-	-	-
Glyma.03G241500	373.123333871291	494.104821174126	359.819587798308	1393.99262565895	856.217846111081	1513.67900947755	409.015914281241	1254.62982708253	-1.61780570493064	3.28947360209853e-10	1.59573116543677e-08	-	Chr03	43970515	43975246	-	1494	-	-	Sugar_tr
Glyma.13G112700	734.519934392341	718.697921707819	692.027120897465	338.396760576629	387.313239228204	375.331581132224	715.081658999208	367.013860312353	0.961780991357666	3.33114946281449e-10	1.61400597530021e-08	-	Chr13	22631895	22638726	+	1470	-	-	ketoacyl-synt
Glyma.08G005200	1037.28286816219	976.158305246443	943.124243317867	2139.47563851134	1721.2829489558	1927.96905852477	985.5218055755	1929.5758819973	-0.969518664414025	3.34931156737491e-10	1.62085771793538e-08	-	Chr08	414656	418272	+	1728	-	-	CRAL_TRIO_N
Glyma.17G025700	113.003066829591	128.18240371923	185.518492509919	39.3954437686225	37.3550839864766	36.1078483114545	142.234654352913	37.6194586888512	1.92294218275292	3.39689660126892e-10	1.64037267186221e-08	-	Chr17	1896757	1897635	+	330	-	-	-
Glyma.09G039400	34.114133382518	51.4920767077248	73.3445202946191	1.01013958381083	1.96605705191982	0.95020653451196	52.983576794954	1.30880105674754	5.34514283168745	3.39777530513234e-10	1.64037267186221e-08	-	Chr09	3301250	3301480	-	231	-	-	-
Glyma.13G025100	29.8498667097033	13.1469132019723	34.5150683739384	133.33842506303	105.18405227771	150.13263245289	25.8372827618713	129.551703264543	-2.31258944840226	3.40563404669754e-10	1.6421999962975e-08	-	Chr13	4720063	4725177	+	3942	-	-	-
Glyma.U028900	98.0781334747393	112.844338316929	158.769314520117	33.3346062657575	31.4569128307171	26.6057829663349	123.230595437262	30.4657673542698	2.02115046309723	3.44821140286179e-10	1.65889787269025e-08	-	scaffold_28	80205	81308	+	465	-	-	-
Glyma.19G225600	762.237667765637	659.536812298944	686.849860641374	352.538714749981	370.601754286886	330.671874010162	702.874780235318	351.270781015676	1.00071909421092	3.44849279945037e-10	1.65889787269025e-08	-	Chr19	47750947	47753958	+	1362	-	-	Aminotran_5
novel.882	126.861933516239	129.277979819394	69.0301367478768	403.045693940522	310.637014203331	369.630341925153	108.390016694503	361.104350023002	-1.74220193007415	3.70713744991652e-10	1.78119338356418e-08	-	Chr09	46265103	46267539	+	2437	-	-	-
Glyma.07G146800	134.324400193665	144.616045221695	176.026848707086	26.2636291790816	38.3381125124365	52.2613593981578	151.655764707482	38.954367029892	1.9596203768594	3.74861695576035e-10	1.79897912762632e-08	-	Chr07	17588034	17591814	-	1491	-	-	Acyltransferase
Glyma.09G155500	9160.71087987429	8699.96981140517	7450.0775085146	607.09388987031	1836.29728649311	2311.8524984676	8436.91939993136	1585.08122494367	2.41205505584957	3.77119871318436e-10	1.80766423930901e-08	-	Chr09	37867284	37869032	-	636	-	-	-
Glyma.10G083700	1170.54120168765	1167.88412277521	1197.67287257566	610.124308621743	686.153911120017	637.588584657526	1178.69939901284	644.622268133095	0.870719513593586	4.01156367941274e-10	1.92059566561147e-08	-	Chr10	10393971	10399981	+	1998	-	-	-
Glyma.02G054400	159.910000230553	132.564708119887	260.588766223235	29.2940479305141	48.1683977720356	44.6597071220621	184.354491524559	40.7073842748706	2.18088745034034	4.0797643056369e-10	1.95093070805261e-08	-	Chr02	4934648	4936744	-	690	-	-	-
Glyma.08G146000	884.835334609061	991.496370648744	1019.05739374053	533.35370025212	463.989464253077	461.800375772813	965.129699666112	486.38118009267	0.989162440735129	4.38582311806657e-10	2.09480215089455e-08	-	Chr08	11103557	11106499	+	945	-	-	-
Glyma.03G218600	441.351600636327	248.695774737309	337.384793355248	1071.75809842329	899.471101253317	890.343522837707	342.477389576295	953.857574171439	-1.47752647570547	4.45752529512085e-10	2.12652970055517e-08	-	Chr03	42212143	42215618	-	1713	-	-	-
Glyma.02G126100	101.27633347935	63.5434138095328	81.1104106787552	352.538714749981	241.825017386138	228.999774817382	81.9767193225461	274.454502317834	-1.74242551302272	4.4918397539439e-10	2.14036695225753e-08	-	Chr02	12651102	12651701	+	600	-	-	bZIP_1
Glyma.13G144600	933.874401346431	1000.26097945006	993.171092460077	452.542533547253	543.61477485583	510.260909032923	975.768824418856	502.139405812002	0.958362693897703	4.64791376966124e-10	2.2121216042808e-08	-	Chr13	25727669	25733234	+	1480	-	-	-
Glyma.09G138100	843.258734549117	706.646584606011	1109.65944822212	197.987358426923	245.757131489977	73.165903157421	886.521589125749	172.303464358107	2.3641115395375	4.79161205901956e-10	2.27782388352826e-08	-	Chr09	34351919	34356555	+	1667	-	-	AMP-binding
Glyma.09G077100	10.6606666820369	17.5292176026297	10.3545205121815	61.6185146124608	90.4386243883117	69.3650770193731	12.8481349322827	73.8074053400485	-2.53511320802832	4.85326467974521e-10	2.30441467337914e-08	-	Chr09	8459374	8464098	-	1587	-	-	-
Glyma.03G066600	1429.59540206115	1394.66837550923	1560.94396721136	768.716223280044	818.862762124604	819.07803274931	1461.73591492725	802.219006051319	0.865902789692417	4.90649888487444e-10	2.32695038878892e-08	-	Chr03	13349361	13355642	-	993	-	-	Aldo_ket_red
Glyma.13G352300	158.84393356235	173.101023825969	251.097122420402	29.2940479305141	49.1514262979955	60.8132182087655	194.34735993624	46.4195641457584	2.06561856747159	5.03259426082352e-10	2.38394758921643e-08	-	Chr13	44119294	44120791	-	546	-	-	-
Glyma.17G104600	103.408466815758	70.1168704105189	117.351232471391	25.2534895952708	17.6945134672784	17.1037176212153	96.9588565658891	20.0172402279215	2.28183660271315	5.04463475373665e-10	2.38684643418582e-08	-	Chr17	8229194	8230014	+	327	-	-	-
Glyma.09G195400	399.775000576383	502.869429975441	547.063833726924	135.358704230652	163.182735309345	215.696883334215	483.236088092916	171.412774291404	1.4949817646134	5.10716452319797e-10	2.40815642881476e-08	-	Chr09	41998907	42006064	+	1014	-	-	-
Glyma.02G252700	239.86500034583	227.879828834187	211.404793790373	568.708585685499	458.091293097318	468.451821514397	226.383207656796	498.417233432404	-1.13949964773558	5.10744986100617e-10	2.40815642881476e-08	-	Chr02	43997072	43999762	+	1149	-	-	-
Glyma.14G006800	875.240734595228	1048.46632785729	1088.95040719776	491.937977315875	485.616091824195	518.81276784353	1004.21915655009	498.7889456612	1.00990027730722	5.10759512461952e-10	2.40815642881476e-08	-	Chr14	535138	539145	+	1527	-	-	WRKY
Glyma.07G264400	194.024133613071	222.401948333365	267.491779898023	92.9328417105966	68.8119968171936	76.9667292954688	227.97262061482	79.570522607753	1.52121796017003	5.19601410361025e-10	2.44698271664412e-08	-	Chr07	43865553	43869855	-	576	-	-	-
Glyma.12G240200	61.8318667558139	66.8301421100259	75.9331504226645	2.02027916762166	0	0	68.1983864295014	0.673426389207222	6.70439538261675	5.40827087851505e-10	2.54396984427886e-08	-	Chr12	39892071	39894055	+	648	-	-	-
Glyma.11G233300	669.489867631916	883.034336732473	361.545341217005	181.82512508595	131.725822478628	165.335937005081	638.023181860465	159.62896152322	1.99794991381531	5.43100967091696e-10	2.55168836659679e-08	-	Chr11	32849168	32850385	-	774	-	-	-
Glyma.19G032000	954.129668042301	854.5493581282	801.612462984719	1665.72017370406	1601.35346878869	1592.54615184205	870.09716305174	1619.87326477827	-0.897167641952371	5.44444125128815e-10	2.55502113762431e-08	-	Chr19	4048643	4050974	+	471	-	-	-
Glyma.09G122600	121.53160017522	175.292176026297	155.317807682723	22.2230708438383	46.2023407201157	40.8588809840143	150.713861294747	36.4280975159894	2.04660174180099	5.51072040688661e-10	2.58311815165597e-08	-	Chr09	29452578	29456779	+	1203	-	-	-
Glyma.10G179700	743.048467737971	1040.79729515614	953.478763830048	360.619831420467	369.618725760926	439.945625479038	912.441508908053	390.061394220144	1.22586075595175	5.70307169914727e-10	2.67017684478542e-08	-	Chr10	41299077	41313005	+	2768	-	-	-
Glyma.18G017200	1298.46920187209	1580.91631253717	1141.58588646801	652.550171141798	604.562543465344	600.530529811559	1340.32380029242	619.214414806234	1.11359387100366	5.87950340922818e-10	2.74958864771237e-08	-	Chr18	1223455	1229857	+	1710	-	-	-
Glyma.20G031200	74.6246667742582	210.350611231557	21.5719177337115	2.02027916762166	0	0.95020653451196	102.182398579842	0.990161900711208	6.69727588975075	5.910101092263e-10	2.76069519387377e-08	-	Chr20	3796168	3798319	+	627	-	-	-
Glyma.17G128400	185.495600267442	210.350611231557	187.244245928616	390.924018934792	439.413751104079	403.837777167583	194.363485809205	411.391849068818	-1.08284753708992	5.95377937900146e-10	2.775569489365e-08	-	Chr17	10267423	10270869	-	1650	-	-	-
Glyma.07G267800	502.117400723937	606.949159491055	506.508628387546	229.301685525059	266.400730535135	253.705144714693	538.525062867513	249.802520258296	1.1073632233573	5.95571444805696e-10	2.775569489365e-08	-	Chr07	44110495	44115227	+	2229	-	-	OPT
Glyma.07G053300	491.4567340419	721.984650008312	698.067257862904	240.413220946978	253.621359697657	277.460308077492	637.169547304372	257.164962907376	1.30911693866917	6.0579530593983e-10	2.81995616316933e-08	-	Chr07	4669092	4670444	-	378	-	-	-
Glyma.11G131800	184.429533599238	223.497524433529	249.371369001705	81.8213062886774	77.6592535508328	86.4687946405884	219.099475678157	81.9831181600329	1.4197032251772	6.12795839580246e-10	2.84925327395143e-08	-	Chr11	10083308	10084893	-	1236	-	-	Pkinase
Glyma.05G224400	690.81120099599	875.365304031322	656.649175814178	320.214248068034	307.687928625452	359.178070045521	740.94189361383	329.026748913002	1.17020759695385	6.14604337906033e-10	2.85436982369447e-08	-	Chr05	40325845	40327778	-	1062	-	-	zf-CCCH
Glyma.17G228400	237.732867009422	128.18240371923	125.979999564875	550.526073176904	517.073004654912	514.061735170971	163.965090097843	527.220271000929	-1.68715087148209	6.29039436188238e-10	2.91804807268358e-08	-	Chr17	38332780	38337858	+	1347	-	-	-
Glyma.07G200200	7016.85081011668	4471.04606477075	5078.89231122504	668.712404482771	1937.54922466698	856.136087595276	5522.26306203749	1154.13257224834	2.25842720690998	6.40135848386429e-10	2.96610992185675e-08	-	Chr07	36874489	36875487	-	486	-	-	-
Glyma.17G201300	918.949467991579	769.09442231538	752.428490551857	371.731366842386	421.719237636801	395.285918356976	813.490793619605	396.245507612054	1.03722823499155	6.93522928950159e-10	3.20979291754751e-08	-	Chr17	32010670	32015609	+	753	-	-	-
Glyma.19G246000	598.063400862269	826.064379523926	667.00369632636	318.193968900412	231.011703600579	292.663612629684	697.043825570852	280.623095043558	1.31241734829469	7.01356781318415e-10	3.24232735877385e-08	-	Chr19	49272477	49277569	-	1062	-	-	-
novel.1115	6.39640000922213	8.76460880131487	0.86287670934846	71.7199104505691	44.2362836681959	70.3152835538851	5.34129517329515	62.09049255755	-3.59496674982971	7.10002651306329e-10	3.27853687049951e-08	-	Chr12	4703609	4705549	+	1941	-	-	-
Glyma.01G233000	899.760267963913	994.783098949237	887.900133919565	484.8670002292	499.378491187634	509.310702498411	927.481166944239	497.852064638415	0.897132386219011	7.39488409802915e-10	3.41078452814361e-08	-	Chr01	55940053	55943726	-	1395	-	-	HSF_DNA-bind
novel.697	47.973000069166	36.1540113054238	35.3779450832869	123.237029224922	129.759765426708	125.427262555579	39.8349854859589	126.141352402403	-1.66709497004085	7.51824918121582e-10	3.46372183992197e-08	-	Chr07	10819089	10821158	-	1322	-	-	-
Glyma.02G254300	536.231534106455	601.471278990233	604.013696543922	301.021595975628	284.095244002414	299.315058371268	580.572169880203	294.810632783103	0.978036029103882	7.5587828208288e-10	3.47842069718322e-08	-	Chr02	44131049	44136243	-	1755	-	-	-
Glyma.01G007800	71.4264667696471	58.065533308711	68.1672600385283	206.06847509741	218.2323327631	155.833871659962	65.8864200389621	193.378226506824	-1.55136159625641	7.64685825850698e-10	3.51493899791258e-08	-	Chr01	763291	771911	+	2628	-	-	DNA_methylase
Glyma.04G090800	44.7748000645549	33.9628591050951	38.8294519206807	0	0	0	39.1890370301102	0	7.76315078600669	7.84660303944804e-10	3.60264534995705e-08	-	Chr04	7993767	7994541	-	252	-	-	-
Glyma.06G274200	590.600934184843	517.111919277577	615.231093765452	1105.09270468905	1107.87314875682	1054.72925330828	574.314649075958	1089.23170225138	-0.922478798029297	7.93799367093807e-10	3.64045962301315e-08	-	Chr06	46489974	46492323	-	546	-	-	-
Glyma.06G140000	217.477600313552	308.952460246349	188.969999347313	72.7300500343799	56.0326259797148	83.6181750370525	238.466686635738	70.7936170170491	1.74960956747658	8.13311708701798e-10	3.72570700013487e-08	-	Chr06	11426310	11433480	+	1599	-	-	p450
Glyma.13G251100	57.5676000829992	56.9699572085466	42.2809587580745	155.561495906868	153.352450049746	147.282012849354	52.2728386832068	152.065319601989	-1.54796593560398	8.60469183459803e-10	3.93725694933389e-08	-	Chr13	35830329	35836497	+	2400	-	-	Kinesin
Glyma.19G262700	330.480667143143	368.113569655224	429.712601255533	155.561495906868	145.488221842067	176.738415419225	376.1022793513	159.262711056053	1.24067690816317	8.76343568946402e-10	4.00193117682029e-08	-	Chr19	50544267	50545744	+	900	-	-	AP2
novel.2041	184.429533599238	260.747111839117	232.976711524084	66.6692125315149	82.5743961806324	88.3692077096123	226.05111898748	79.2042721405866	1.5120707181531	8.76588913755783e-10	4.00193117682029e-08	-	Chr20	47468307	47469538	-	832	-	-	-
Glyma.08G146900	44.7748000645549	56.9699572085466	47.4582190141653	0	0.983028525959909	1.90041306902392	49.7343254290889	0.961147198327943	5.666220552225	8.92501181342982e-10	4.06996692559936e-08	-	Chr08	11183844	11185540	+	1464	-	-	GRAS
Glyma.11G150400	1901.86293607538	1880.00858788204	3234.06190663803	461.63378980155	577.037744738467	892.243935906731	2338.64447686515	643.638490148916	1.86138327249458	9.16941638036101e-10	4.1766950635606e-08	-	Chr11	11781547	11782474	+	576	-	-	-
Glyma.12G208900	1.06606666820369	7.66903270115051	2.58863012804538	67.6793521153258	36.3720554605166	58.9128051397416	3.77457649913319	54.321404238528	-3.87692205718997	9.24571336605057e-10	4.20669522812901e-08	-	Chr12	36837550	36838464	+	243	-	-	-
Glyma.14G084700	158.84393356235	232.262133234844	132.020136530314	54.547537525785	24.5757131489977	29.4564025698708	174.375401109169	36.1932177482178	2.26895201352749	9.26517580245028e-10	4.21079782354426e-08	-	Chr14	7453271	7454862	-	525	-	-	AP2
Glyma.12G062700	710.000401023656	581.750909187274	486.662464072531	1275.80629435308	1279.9031407998	1391.10236652551	592.804591427821	1315.6039338928	-1.1512633002609	9.30888719861025e-10	4.22589933277451e-08	-	Chr12	4592077	4594587	+	832	-	-	-
Glyma.02G262300	146.051133543905	207.063882931064	222.622191011903	49.4968396067308	46.2023407201157	71.265490088397	191.912402495624	55.6548901384145	1.78568452863118	9.51913149893793e-10	4.31648176586261e-08	-	Chr02	44820777	44831595	+	2883	-	-	-
Glyma.16G020400	1028.75433481656	1028.74595805433	1035.45205121815	566.688306517877	476.768835090556	572.0243337762	1030.98411469635	538.493825128211	0.937014363669923	9.55011895075534e-10	4.32566736115561e-08	-	Chr16	1854042	1858037	+	633	-	-	SSXT
Glyma.12G235600	76.7568001106656	85.45493581282	191.558629475358	11.1115354219192	20.6435990451581	18.0539241557272	117.923455132948	16.6030195409348	2.83070160627383	9.63972812401358e-10	4.36135488367267e-08	-	Chr12	39459576	39463125	+	468	-	-	-
Glyma.U028600	314.489667120088	278.276329441747	393.471779462898	109.09507505157	138.607022160347	130.178295228139	328.745925341578	125.960130813352	1.38543633997481	9.66995441216668e-10	4.37012558591102e-08	-	scaffold_28	46124	51034	+	1800	-	-	-
Glyma.11G250500	2659.8363371682	2257.98234243874	1282.23479009181	667.70226489896	716.627795424774	579.625986052296	2066.68448989959	654.652015458677	1.65822253663398	9.86502619694678e-10	4.45329155712563e-08	-	Chr11	34214836	34217165	+	711	-	-	-
Glyma.11G130900	100.210266811147	61.3522616092041	72.4816435852706	203.038056345977	262.468616431296	234.701014024454	78.0147240018738	233.402562267242	-1.58218692636328	9.98425034007025e-10	4.50207046654264e-08	-	Chr11	9993710	9994120	-	411	-	-	Histone
novel.1831	206.816933631515	119.417794917915	77.6589038413614	463.654068969172	618.324942828783	553.970409620473	134.631210796931	545.316473806143	-2.02178296798493	1.03643652834132e-09	4.66824908720618e-08	-	Chr18	53613259	53615050	-	1792	-	-	-
Glyma.12G055900	107.672733488573	79.9770553119982	87.1505476441945	217.180010519329	237.892903282298	237.55163362799	91.6001121482551	230.874849143206	-1.33476653136866	1.0599817032363e-09	4.7689712523283e-08	-	Chr12	4048965	4055993	-	2610	-	-	-
Glyma.14G208600	864.580067913191	681.448334302231	773.13753157622	1786.93692376136	1632.81038161941	1423.40938869892	773.055311263881	1614.38556469323	-1.06215006507309	1.06380776651381e-09	4.78084935158357e-08	-	Chr14	47437358	47439597	-	393	-	-	-
Glyma.20G130400	143.919000207498	96.4106968144635	95.7793147376791	389.913879350981	276.231015794735	318.319189061507	112.036337253214	328.154694735741	-1.55245033424341	1.07262599811482e-09	4.81511127349718e-08	-	Chr20	37120058	37135456	+	3863	-	-	-
Glyma.04G100400	902.958467968524	752.660780812914	1019.92027044988	1775.82538833944	2530.31542582081	2031.54157078657	891.846506410439	2112.56079498227	-1.2435474513362	1.08402483608602e-09	4.86086865320354e-08	-	Chr04	9219564	9221412	-	1137	-	-	-
Glyma.06G202200	333.678867147754	319.908221247993	199.324519859494	52.5272583581633	96.3367955440711	81.7177619680286	284.303869418414	76.8606052900877	1.88451215630768	1.12163006465197e-09	5.02390568513893e-08	-	Chr06	18712866	18716868	+	2262	-	-	AAA
Glyma.06G164800	117.267333502406	55.8743811083823	93.1906846096337	354.558993917602	282.129186950494	272.709275404933	88.7774664068072	303.132485424343	-1.76972054934765	1.12927415464347e-09	5.05253049078662e-08	-	Chr06	13640925	13644165	-	918	-	-	-
novel.465	21.3213333640738	58.065533308711	51.7726025609076	0	0	0	43.7198230778975	0	7.9221758369042	1.14041134560647e-09	5.09670312240445e-08	-	Chr05	35222104	35222701	+	598	-	-	-
novel.207	45.8408667327586	60.2566855090397	53.4983559796045	9.09125625429749	7.86422820767927	5.70123920707176	53.1986360738009	7.55224122301618	2.8203033642751	1.17721261195589e-09	5.25534826280906e-08	-	Chr02	15565155	15567331	-	2177	-	-	-
Glyma.07G057900	1957.29840282197	2327.0036367491	2155.46601995245	1081.8594942614	1178.65120262593	1204.86188576117	2146.58935317451	1155.12419421617	0.89389168429266	1.18963170486226e-09	5.30491518654951e-08	-	Chr07	5141800	5146681	-	1749	-	-	-
Glyma.10G276400	421.096333940457	477.67117967166	459.050409373381	224.250987606005	231.011703600579	219.497709472263	452.605974328499	224.920133559615	1.00899028290349	1.21263330226137e-09	5.4015109039514e-08	-	Chr10	49881236	49885019	+	1461	-	-	AAA
Glyma.08G023400	339.009200488773	253.078079137967	345.150683739384	134.348564646841	115.997366063269	124.477056021067	312.412654455375	124.940995577059	1.32373208170562	1.25754362743565e-09	5.59537513346422e-08	-	Chr08	1869318	1871785	+	1032	-	-	Lipase_3
Glyma.03G225600	71.4264667696471	70.1168704105189	100.093698284421	15.1520937571625	12.7793708374788	20.9045437592631	80.5456784881958	16.2786694513015	2.3081986378899	1.25926218500201e-09	5.59684423393615e-08	-	Chr03	42790892	42793688	-	711	-	-	Pro_isomerase
Glyma.06G149200	2802.6892707075	2883.55629563259	2609.33916906974	1656.62891744977	1477.49187451774	1560.23912966864	2765.19491180328	1564.78664054538	0.82128437968952	1.28976739794139e-09	5.72499543821696e-08	-	Chr06	12198024	12201890	+	1124	-	-	-
Glyma.06G296800	478.663934023456	536.832289080536	361.545341217005	1182.87345264248	953.537670181112	1119.34329765509	459.013854773665	1085.2514734929	-1.24304218194682	1.29093591321175e-09	5.72499543821696e-08	-	Chr06	48598934	48607978	+	1953	-	-	Pkinase_Tyr
Glyma.19G043000	253.723867032478	215.828491732379	142.374657042496	849.52738998491	498.395462661674	661.343748020324	203.975671935784	669.755533555636	-1.71765929479757	1.3271816045466e-09	5.87926866400909e-08	-	Chr19	6272211	6276348	+	1501	-	-	-
Glyma.10G246800	215.345466977145	159.954110623996	249.371369001705	32.3244666819466	50.1344548239554	72.215696622909	208.223648867615	51.558206042937	2.01285991179587	1.37109282962666e-09	6.0671233971361e-08	-	Chr10	47511564	47513529	-	684	-	-	-
Glyma.10G034000	869.91040125421	1049.56190395746	1063.92698262665	2008.15749261594	1799.92523103259	2219.68246461994	994.466429279439	2009.25506275616	-1.01440972265221	1.40723361914044e-09	6.22021947969181e-08	-	Chr10	2926746	2932195	-	1404	-	-	PfkB
Glyma.20G179700	369.92513386668	388.929515558347	283.023560666295	769.726362863854	720.559909528614	762.065640678592	347.292736697107	750.783971023687	-1.114514697409	1.49893538392487e-09	6.61830045966915e-08	-	Chr20	41738693	41741581	-	855	-	-	-
Glyma.08G117100	276.111267064755	379.069330656868	317.538629040233	139.399262565895	76.6762250248729	87.4190011751004	324.239742253952	101.164829588623	1.68127593753131	1.50299694515891e-09	6.62897295987372e-08	-	Chr08	9032236	9036159	+	1476	-	-	-
Glyma.17G086600	379.519733880513	403.172004860484	385.705889078762	164.652752161166	203.486904873701	181.489448091784	389.465875939919	183.209701708884	1.08757539913515	1.50631747734488e-09	6.63635739308492e-08	-	Chr17	6689133	6695722	-	1032	-	-	-
Glyma.13G049700	284.639800410385	261.842687939282	272.669040154113	1105.09270468905	557.377174219269	790.571836713951	273.05050950126	817.68057187409	-1.58220864750351	1.56519470658864e-09	6.88822369126653e-08	-	Chr13	14561058	14564846	+	1488	-	-	-
Glyma.17G043700	212.147266972534	288.136514343226	269.21753331672	73.7401896181908	68.8119968171936	110.223958003387	256.500438210827	84.2587148129239	1.60491535664619	1.56718101965355e-09	6.8894439764748e-08	-	Chr17	3239598	3242236	-	594	-	-	Zim
Glyma.17G188800	256.922067037089	337.437438850622	390.883149334852	75.7604687858124	95.3537670181112	133.979121366186	328.414218407521	101.69778572337	1.69090359085266	1.59525720950123e-09	7.0038927170639e-08	-	Chr17	25199067	25203942	-	702	-	-	-
Glyma.08G095800	2281.38266995589	2381.78244175732	2362.55643019608	1427.32723192471	1254.34439912484	1337.89080059284	2341.90718063643	1339.8541438808	0.80567891942242	1.59669016843167e-09	7.0038927170639e-08	-	Chr08	7304924	7308800	+	1554	-	-	GRAS
Glyma.09G190700	57.5676000829992	71.2124465106833	67.3043833291799	5.05069791905416	15.7284564153585	8.55185881060764	65.3614766409541	9.77700438167345	2.73898045833094	1.60584188513596e-09	7.03638022539139e-08	-	Chr09	41541780	41545610	+	1296	-	-	FMO-like
Glyma.09G028400	87.4174667927024	76.6903270115051	62.1271230730891	243.443639698411	197.588733717942	189.09110036788	75.4116389590989	210.041157928078	-1.48233454009561	1.66638442768501e-09	7.29373388152422e-08	-	Chr09	2331134	2333498	-	1404	-	-	CRAL_TRIO_N
Glyma.12G040400	399.775000576383	383.451635057525	382.254382241368	181.82512508595	204.469933399661	184.34006769532	388.493672625092	190.211708726977	1.03008308927087	1.69880511332046e-09	7.42757394014907e-08	-	Chr12	2903924	2907559	-	2517	-	-	-
Glyma.13G095600	967.988534728949	1258.81693908885	1433.23821422779	548.505794009282	535.750546648151	553.970409620473	1220.01456268186	546.075583425968	1.16023445948719	1.7050063135707e-09	7.44661045640978e-08	-	Chr13	21058816	21065920	-	1815	-	-	AMP-binding
Glyma.09G103000	255.856000368885	258.555959638789	138.923150205102	640.428496136068	697.950253431536	595.779497138999	217.778370070925	644.719415568867	-1.5692581438658	1.82337708181379e-09	7.95497585736771e-08	-	Chr09	19046132	19054466	-	3225	-	-	-
Glyma.05G179700	172.702800248997	189.534665328434	218.30780746516	63.6387937800825	53.0835404018351	81.7177619680286	193.515091014197	66.1466987166487	1.54904069840744	1.83448107757554e-09	7.99476769721351e-08	-	Chr05	36744975	36747458	+	1461	-	-	-
Glyma.09G091700	1352.83860195048	1528.32865972928	939.672736480473	486.887279396821	555.411117167349	494.107397946219	1273.61333272008	512.135264836797	1.31366516530625	1.89837345490277e-09	8.26427977473439e-08	-	Chr09	12359874	12367032	-	1671	-	-	-
Glyma.03G205000	33.0480667143143	24.1026742036159	28.4749314084992	121.2167500573	106.16708080367	87.4190011751004	28.5418907754765	104.934277345357	-1.87678938085305	1.90108024156762e-09	8.26713556613525e-08	-	Chr03	41311451	41318534	+	1863	-	-	-
Glyma.09G118900	1333.64940192281	835.924564425405	862.87670934846	2365.74690528497	2684.65090439651	2500.94359883548	1010.81689189889	2517.11380283899	-1.31659348140945	1.92327164806289e-09	8.34914182410425e-08	-	Chr09	28408795	28413710	-	1782	-	-	-
Glyma.18G002800	767.568001106655	875.365304031322	1120.0139687343	402.035554356711	384.364153650325	429.493353599406	920.982424624093	405.297687202147	1.1849677213983	1.92408036182597e-09	8.34914182410425e-08	-	Chr18	236356	239990	-	1455	-	-	-
Glyma.06G003200	536.231534106455	203.777154630571	414.180820487261	1320.25243604076	1426.37439116783	1438.61269325111	384.729836408096	1395.07984015323	-1.85791786496224	1.93237532086092e-09	8.3761197779081e-08	-	Chr06	268255	269679	-	837	-	-	-
Glyma.20G089300	380.585800548717	373.591450156046	465.09054633882	1078.82907550997	763.813164670849	988.214795892439	406.422599014528	943.619012024419	-1.21393437872208	1.9385828357375e-09	8.39400121098283e-08	-	Chr20	33107454	33124953	-	3771	-	-	-
Glyma.06G324900	762.237667765637	1099.95840456502	938.809859771124	442.441137709145	334.229698826369	400.036951029535	933.668644033926	392.23592918835	1.25122703752296	1.94863369771198e-09	8.4284679852109e-08	-	Chr06	51277285	51281350	-	1023	-	-	-
Glyma.18G285800	4015.87313912329	3589.10730413844	6069.47477355707	1836.43376336809	1724.23203453368	1247.6211798142	4558.1517389396	1602.76232590533	1.50813315621965	1.95635799107996e-09	8.45280850336714e-08	-	Chr18	56611460	56612978	-	966	-	-	Aldo_ket_red
Glyma.18G272500	453.078333986567	498.487125574783	543.61232688953	230.31182510887	223.147475392899	261.306796990789	498.392595483627	238.255365830853	1.06525251098071	2.00923855256968e-09	8.67199406115513e-08	-	Chr18	55554868	55556845	-	1101	-	-	Pkinase_Tyr
Glyma.15G143900	125.795866848035	163.240838924489	249.371369001705	19.1926520924058	43.253255142236	44.6597071220621	179.469358258077	35.7018714522347	2.32958185416306	2.02320442415932e-09	8.72293227237546e-08	-	Chr15	11830914	11834773	+	651	-	-	-
Glyma.11G008900	266.516667050922	336.341862750458	353.779450832869	117.176191722057	126.810679848828	146.331806314842	318.879326878083	130.106225961909	1.2936189388905	2.04837808215228e-09	8.82203175723531e-08	-	Chr11	618392	621038	+	705	-	-	-
Glyma.15G225200	38.3784000553328	37.2495874055882	43.143835467423	3.0304187514325	0.983028525959909	2.85061960353588	39.5906076427813	2.28802229364276	4.11488001153058	2.06909857186096e-09	8.90176111300524e-08	-	Chr15	41365690	41371080	+	4260	-	-	NB-ARC
Glyma.13G355100	947.733268033079	795.388248719324	1737.8336926278	245.463918866032	359.788440501327	349.676004700401	1160.31840312673	318.309454689254	1.86648222282458	2.10235188187223e-09	9.03518220277539e-08	-	Chr13	44379189	44381793	-	621	-	-	-
Glyma.03G164000	178.033133590016	164.336415024654	180.341232253828	369.711087674765	364.703583131126	343.024558958818	174.236926956166	359.14640992157	-1.04232240010701	2.10467887361044e-09	9.03555002694184e-08	-	Chr03	37866656	37868942	+	612	-	-	-
Glyma.04G054400	420.030267272253	315.525916847335	138.923150205102	34.3447458495683	72.7441109210333	32.3070221734067	291.493111441563	46.4652929813361	2.64807956980131	2.13057840196381e-09	9.1370081425495e-08	-	Chr04	4415293	4416170	-	477	-	-	-
Glyma.11G226300	50.1051334055733	62.4478377093684	36.2408217926353	1.01013958381083	0.983028525959909	6.65144574158372	49.5979309691924	2.88153795045149	4.0816749546826	2.13396058676285e-09	9.14178737232562e-08	-	Chr11	32134657	32134944	+	288	-	-	-
Glyma.17G255600	2503.12453694226	2795.91020761944	2398.79725198872	1491.9761652886	1412.61199180439	1419.60856256087	2565.94399885014	1441.39890655129	0.831837732050601	2.13724786351045e-09	9.14615030507784e-08	-	Chr17	40970201	40972602	-	537	-	-	Histone
Glyma.16G129200	605.525867539695	637.625290295657	538.435066633439	286.879641802276	316.535185359091	262.257003525301	593.86207482293	288.557276895556	1.04065697300464	2.14628234010044e-09	9.17507250202852e-08	-	Chr16	28138665	28146481	+	1033	-	-	-
Glyma.07G019000	562.883200811547	633.242985894999	420.2209574527	1157.61996304721	1730.13020568944	1332.18956138577	538.782381386416	1406.64657670747	-1.38565290004962	2.17120164656533e-09	9.27176703139213e-08	-	Chr07	1505885	1511334	-	1377	-	-	-
Glyma.20G228100	1055.40600152165	811.82189022179	950.027256992655	1816.23097169188	1850.05968585655	1778.78663260639	939.085049578698	1815.02576338494	-0.950476493796304	2.21035882092716e-09	9.42275206435891e-08	-	Chr20	46265153	46266945	+	465	-	-	Ribosomal_S24e
Glyma.01G006000	22.3874000322775	15.338065402301	16.3946574776207	102.024097964894	60.9477686095144	133.979121366186	18.0400409707331	98.983662646865	-2.45928262733108	2.21123324391832e-09	9.42275206435891e-08	-	Chr01	585972	587305	+	564	-	-	-
Glyma.06G276600	58.6336667512028	69.0212943103546	45.7324655954684	2.02027916762166	9.83028525959909	0.95020653451196	57.7958088856753	4.26692365391091	3.7608847461722	2.25872099254881e-09	9.61494832646543e-08	-	Chr06	46772269	46772524	-	201	-	-	-
Glyma.04G223700	622.582934230954	655.154507898286	365.859724763747	187.885962588815	171.046963517024	201.443785316536	547.865722297662	186.792237140792	1.55088673812725	2.35879812786963e-09	1.00303660475401e-07	-	Chr04	49431083	49434445	+	934	-	-	Abhydrolase_1
Glyma.03G008200	101.27633347935	116.131066617422	110.448218796603	32.3244666819466	27.5247987268775	38.9584679149904	109.285206297792	32.9359111079382	1.72904434905172	2.37782810797874e-09	1.01006329492981e-07	-	Chr03	793191	799880	-	1782	-	-	MFS_1
Glyma.08G033400	2835.73733742181	2828.77749062437	2309.92095092583	1382.88109023703	1470.61067483602	1279.92820198761	2658.14525965734	1377.80665568689	0.947805932139269	2.43966605992621e-09	1.03524019166048e-07	-	Chr08	2672747	2674218	-	1011	-	-	NAD_binding_2
Glyma.06G077000	22.3874000322775	40.5363157060813	50.9097258515591	0	0	0	37.9444805299726	0	7.72033448521578	2.46691764523203e-09	1.04570330299257e-07	-	Chr06	5951359	5951754	+	210	-	-	-
Glyma.02G142500	43.7087333963512	95.3151207142992	31.0635615365446	4.04055833524333	0	0.95020653451196	56.6958052157317	1.66358828991843	5.10567042915125	2.51062993456733e-09	1.06311464204074e-07	-	Chr02	14690185	14691925	-	513	-	-	-
Glyma.15G191800	87.4174667927024	101.888577315285	153.592054264026	11.1115354219192	25.5587416749576	27.5559895008469	114.299366124005	21.4087555325746	2.4159636744243	2.53575836097127e-09	1.07262844750759e-07	-	Chr15	20791211	20792732	-	606	-	-	-
Glyma.04G104600	1676.9228690844	1218.28062338277	1250.30835184592	3159.71661816028	2957.93283461337	2728.04296058384	1381.8372814377	2948.56413778583	-1.09362150048013	2.54365542712607e-09	1.07484106476212e-07	-	Chr04	9902038	9903922	-	489	-	-	-
Glyma.08G115300	1888.00406938873	1636.79069364555	2094.20177358871	5559.80826929482	3469.10766811252	4619.90417079715	1872.998845541	4549.60670273483	-1.28016152986421	2.57788257969102e-09	1.08816337751314e-07	-	Chr08	8843785	8844569	+	627	-	-	bZIP_1
Glyma.20G144100	2284.5808699605	1940.26527339108	1965.63314389579	921.247300435479	1112.78829138662	1122.19391725863	2063.49309574912	1052.07650302691	0.971620926419542	2.61746769493195e-09	1.10371713094243e-07	-	Chr20	38265466	38266851	-	915	-	-	Sugar_tr
Glyma.16G096500	102.342400147554	90.9328163136418	115.625479052694	22.2230708438383	32.439941356677	31.3568156388947	102.96689850463	28.67327594647	1.84487141823033	2.62514009910447e-09	1.10579569148484e-07	-	Chr16	18526185	18532443	+	1824	-	-	CTP_synth_N
Glyma.08G077600	53.3033334101844	89.8372402134774	56.0869861076499	10.1013958381083	7.86422820767927	13.3028914831674	66.4091865771039	10.4228385096517	2.666212904485	2.63170538488749e-09	1.10740404463032e-07	-	Chr08	5903762	5906498	+	489	-	-	-
Glyma.04G011900	1072.46306821291	1049.56190395746	1211.47889992524	625.276402378905	547.546888959669	492.206984877196	1111.1679573652	555.010092071924	1.00222124718896	2.63916439225098e-09	1.10938472346634e-07	-	Chr04	894728	899258	+	1560	-	-	-
Glyma.02G047400	46.9069334009623	27.389402504109	78.5217805507099	421.228206449117	198.571762243902	225.198948679335	50.939372151927	281.666305790785	-2.457931340432	2.68441672307806e-09	1.12723132229919e-07	-	Chr02	4356203	4358686	-	930	-	-	Thaumatin
Glyma.04G099600	163.108200235164	265.129416239775	195.010136312752	76.7706083696233	59.9647400835545	47.510326725598	207.74925092923	61.4152250595919	1.75896880830499	2.71212191614787e-09	1.13768011117329e-07	-	Chr04	9115245	9116947	+	864	-	-	-
Glyma.03G247200	507.447734064956	730.749258809627	490.113970909925	250.514616785086	216.26627571118	228.049568282871	576.103654594836	231.610153593046	1.31384030755469	2.7222346424908e-09	1.14073516536475e-07	-	Chr03	44400113	44401167	+	432	-	-	-
Glyma.09G199800	189.759866940256	163.240838924489	108.722465377906	386.883460599549	515.106947602992	417.140668650751	153.907723747551	439.710358951097	-1.51848447401363	2.80243554994517e-09	1.17312338410581e-07	-	Chr09	42427982	42433197	+	1539	-	-	AP2
Glyma.02G042300	458.408667327586	966.298120344964	252.822875839099	82.8314458724883	112.06525195943	105.472925330828	559.176554503883	100.123207720915	2.48034823187874	2.86688683059861e-09	1.19803775662787e-07	-	Chr02	3980929	3984283	-	1104	-	-	Str_synth
Glyma.08G097000	130.06013352085	94.2195446141348	238.153971780175	24.24335001146	33.4229698826369	32.3070221734067	154.14454997172	29.9911140225012	2.36447664396827	2.86789649520216e-09	1.19803775662787e-07	-	Chr08	7429594	7429941	+	348	-	-	-
Glyma.17G257100	2156.65286977606	2820.01288182306	1982.02780137341	989.936792134616	1156.04154652885	1049.0280141012	2319.56451765751	1065.00211758822	1.12268067903121	2.89646086439366e-09	1.20871770564635e-07	-	Chr17	41113121	41125026	+	3210	-	-	-
Glyma.15G008800	738.784201065156	747.182900312092	666.140819617011	177.784566750707	274.264958742815	331.622080544674	717.369306998086	261.223868679398	1.45645550595172	2.90614839747411e-09	1.21150624817969e-07	-	Chr15	700088	701291	+	513	-	-	-
Glyma.04G038800	60.7658000876102	53.6832289080536	59.5384929450437	159.602054242112	155.318507101666	144.431393245818	57.9958406469025	153.117318196532	-1.39895006188257	2.94680672351455e-09	1.22718670080908e-07	-	Chr04	3078609	3081814	-	1896	-	-	-
Glyma.17G133600	4874.05680702726	4782.18967721743	4193.58080743352	2396.05109279929	2755.42895826563	2416.37521726392	4616.60909722607	2522.61842277628	0.871779294893081	3.04793976543241e-09	1.26799326959867e-07	-	Chr17	10757202	10762253	+	1212	-	-	-
Glyma.18G039100	203.618733626904	225.688676633858	197.598766440797	88.8922833753533	90.4386243883117	69.3650770193731	208.968725567187	82.898661594346	1.33398938289039	3.05747731493618e-09	1.27064974762585e-07	-	Chr18	3159282	3163466	-	1155	-	-	-
Glyma.08G262400	172.702800248997	186.247937027941	132.883013239663	54.547537525785	60.9477686095144	40.8588809840143	163.944583505534	52.1180623731045	1.65205959258281	3.07213695378724e-09	1.275427238734e-07	-	Chr08	27189965	27191431	-	300	-	-	-
Glyma.11G124200	124.729800179832	98.6018490147923	164.809451485556	360.619831420467	345.043012611928	323.070221734067	129.380366893393	342.911021922154	-1.40060865717955	3.07960286360369e-09	1.27721142631268e-07	-	Chr11	9440642	9444013	-	1338	-	-	B3
Glyma.09G173500	342.207400493384	262.938264039446	321.853012586976	620.225704459851	703.848424587295	620.48486703631	308.999559039935	648.186332027819	-1.06797286550896	3.14852612594743e-09	1.30445411294135e-07	-	Chr09	39831086	39834564	-	870	-	-	-
Glyma.01G236900	38.3784000553328	58.065533308711	20.709041024363	0	0	0	39.0509914628023	0	7.75238042947309	3.15257253492923e-09	1.30478956907666e-07	-	Chr01	56209182	56210092	+	222	-	-	-
Glyma.20G186100	185.495600267442	188.43908922827	164.809451485556	78.7908875372449	66.8459397652738	64.6140443468133	179.581380327089	70.0836238831107	1.356990783899	3.18641213487853e-09	1.31744252288434e-07	-	Chr20	42466965	42472744	+	1881	-	-	-
Glyma.03G070100	550.090400793103	574.081876486124	543.61232688953	237.382802195546	308.670957151412	235.651220558966	555.928201389586	260.568326635308	1.09308979083956	3.21222721801208e-09	1.32675515996417e-07	-	Chr03	16206858	16211889	+	948	-	-	Aldo_ket_red
Glyma.20G117800	439.21946729992	347.297623752102	675.632463419844	92.9328417105966	142.539136264187	167.236350074105	487.383184823955	134.236109349629	1.86073929722039	3.22825545156268e-09	1.33201058099688e-07	-	Chr20	36052306	36053358	-	846	-	-	-
Glyma.19G208900	40.5105333917401	81.0726314121625	67.3043833291799	11.1115354219192	8.84725673363918	6.65144574158372	62.9625160443609	8.87007929904735	2.83171529578869	3.26330064876214e-09	1.34509382160429e-07	-	Chr19	46374525	46377565	-	1608	-	-	-
Glyma.13G264600	1296.33706853568	1103.24513286551	1944.06122616208	462.643929385361	591.783172627865	534.966278930234	1447.88114252109	529.79779364782	1.45094730968721	3.26719356267832e-09	1.34532284881193e-07	-	Chr13	36759779	36772020	-	2802	-	-	-
Glyma.11G200400	505.315600728548	436.039287865415	570.361504879332	205.058335513599	202.503876347741	255.605557783717	503.905464491098	221.055923215019	1.18928773036999	3.30777799305264e-09	1.3606443515912e-07	-	Chr11	27964809	27968524	-	852	-	-	KH_1
Glyma.02G250800	1175.87153502867	1701.42968355525	1420.29506358757	553.556491928336	571.139573582707	721.206759694578	1432.53209405716	615.300941735207	1.21891229101057	3.47770214807239e-09	1.42908388372165e-07	-	Chr02	43834811	43837951	+	1086	-	-	Hexapep
Glyma.12G159000	530.901200765437	616.809344392534	767.097394610781	241.423360530789	270.332844638975	302.165677974803	638.26931325625	271.307294381523	1.23491214390364	3.51667206693544e-09	1.44362611366906e-07	-	Chr12	27382543	27399576	+	1071	-	-	DUF803
Glyma.08G220900	1802.71873593244	1543.66672513158	1947.51273299947	973.774558793643	900.454129779277	907.447240458922	1764.6327313545	927.225309677281	0.928818158444721	3.6629740074016e-09	1.50215471196718e-07	-	Chr08	17950432	17952946	+	885	-	-	-
Glyma.15G057500	326.216400470329	272.798448940925	415.906573905958	43.4360021038658	107.15010932963	101.67209919278	338.307141105737	84.0860702087586	2.00803868600151	3.76361132525905e-09	1.54185670471385e-07	-	Chr15	4430421	4431198	-	363	-	-	-
Glyma.04G018400	490.390667373697	161.049686724161	409.866436940518	2197.05359478856	1055.77263688094	2025.8403315795	353.768930346125	1759.555521083	-2.31374322432491	3.81953267506356e-09	1.56317767712855e-07	-	Chr04	1436020	1443342	-	1116	-	-	-
Glyma.05G228400	750.510934415396	642.007594696314	711.87328521248	260.616012623195	305.721871573532	375.331581132224	701.463938108063	313.889821776317	1.15966291597795	3.83327591573047e-09	1.56721114315342e-07	-	Chr05	40638693	40643358	-	1536	-	-	Sugar_tr
Glyma.17G249800	554.354667465918	513.825190977084	838.716161486703	229.301685525059	247.723188541897	252.754938180181	635.632006643235	243.259937415713	1.38693596191177	3.9112608555459e-09	1.59747464649206e-07	-	Chr17	40484710	40486475	+	304	-	-	-
Glyma.07G044400	110.870933493184	108.462033916271	81.9732873881037	287.889781386087	248.706217067857	228.049568282871	100.435418265853	254.881855578938	-1.34793727320005	3.94662883717559e-09	1.61028847858525e-07	-	Chr07	3711298	3714289	-	2349	-	-	Peptidase_S8
Glyma.15G094700	227.072200327386	276.085177241418	171.712465160344	644.469054471311	546.56386043371	513.111528636459	224.956614243049	568.04814784716	-1.33925899285354	4.07682099173362e-09	1.66172707602392e-07	-	Chr15	7384145	7395023	+	1182	-	-	-
Glyma.09G226700	191.892000276664	190.630241428598	112.1739722153	499.008954402551	580.969858842306	396.236124891488	164.898737973521	492.071646045448	-1.5809471253954	4.09430744316758e-09	1.66716890554516e-07	-	Chr09	45147433	45152456	+	1491	-	-	Peptidase_S10
Glyma.07G135300	41.5766000599438	40.5363157060813	48.3210957235138	134.348564646841	115.014337537309	133.028914831674	43.4780038298463	127.463939005275	-1.54689477622751	4.09931238549657e-09	1.66752251144438e-07	-	Chr07	16037322	16038525	-	357	-	-	-
Glyma.06G086300	29.8498667097033	13.1469132019723	31.0635615365446	116.166052138246	96.3367955440711	106.42313186534	24.68678048274	106.308659849219	-2.09422043343928	4.12373218360571e-09	1.6749623662587e-07	-	Chr06	6657841	6661303	+	308	-	-	-
Glyma.05G236300	84.2192667880914	117.226642717586	183.792739091222	437.39043979009	910.284415038876	419.991288254287	128.412882865633	589.222047694418	-2.19472944043681	4.12591196094187e-09	1.6749623662587e-07	-	Chr05	41265538	41267276	-	561	-	-	-
Glyma.13G257800	139.654733534683	102.98415341545	151.003424135981	17.1723729247842	22.6096560970779	43.7095005875502	131.214103695371	27.8305098698041	2.2344276095976	4.13610256915921e-09	1.67741012845016e-07	-	Chr13	36270642	36271624	+	378	-	-	-
Glyma.13G309600	34.114133382518	42.72746790641	50.0468491422107	2.02027916762166	1.96605705191982	5.70123920707176	42.2961501437129	3.22919180887108	3.70184621893198	4.17575380436856e-09	1.69178881770558e-07	-	Chr13	40521916	40525060	+	402	-	-	-
Glyma.16G039000	68.228266765036	64.6389899096971	108.722465377906	10.1013958381083	18.6775419932383	16.1535110867033	80.5299073508797	14.9774829726833	2.4290767559578	4.21592751323543e-09	1.7063500995336e-07	-	Chr16	3675670	3675849	-	180	-	-	-
Glyma.16G151200	44.7748000645549	43.8230440065743	28.4749314084992	148.490518820192	108.13313785559	145.38159978033	39.0242584932095	134.001752152037	-1.78959783677501	4.26357164349539e-09	1.72347412679032e-07	-	Chr16	31173115	31175417	-	969	-	-	SNARE
Glyma.06G317500	308.093267110866	221.3063722332	212.267670499721	607.09388987031	531.818432544311	585.327225259368	247.222436614596	574.74651589133	-1.21866348638189	4.26678700768193e-09	1.72347412679032e-07	-	Chr06	50612810	50615039	-	840	-	-	-
Glyma.13G361200	627.913267571972	301.283427545199	477.170820269698	2372.81788237165	1141.29611863945	1775.93601300285	468.789171795623	1763.35000467132	-1.91108693924319	4.30506901801376e-09	1.73719661916087e-07	-	Chr13	44823128	44824990	+	556	-	-	-
Glyma.19G008100	171.636733580794	96.4106968144635	123.39136943683	383.853041848116	365.686611657086	327.821254406626	130.479599944029	359.120302637276	-1.46078003657577	4.35544458883681e-09	1.75576682265189e-07	-	Chr19	804376	808519	+	1241	-	-	Lipase_GDSL
Glyma.17G006100	355.000200511828	430.561407364593	382.254382241368	151.520937571625	189.724505510263	186.240480764344	389.27199670593	175.828641282077	1.14574980184522	4.40394622902936e-09	1.77242200700167e-07	-	Chr17	556272	560601	-	2226	-	-	OPT
Glyma.02G103200	40.5105333917401	40.5363157060813	22.43479444306	0	0	0	34.4938811802938	0	7.57388166453287	4.40555380783805e-09	1.77242200700167e-07	-	Chr02	9795987	9799196	-	834	-	-	HLH
Glyma.08G179400	739.85026773336	758.138661313736	919.826572165458	365.670529339521	406.973809747402	421.89170132331	805.938500404185	398.178680136745	1.01789287130229	4.45229599478922e-09	1.78944123770631e-07	-	Chr08	14384080	14390874	+	1770	-	-	-
Glyma.19G087200	93.8138668019246	181.865632627284	157.906437810768	24.24335001146	26.5417702009176	44.6597071220621	144.528645746659	31.8149424448132	2.18134131899488	4.46968824361435e-09	1.79464215614125e-07	-	Chr19	31107525	31113613	+	361	-	-	-
Glyma.07G192700	562.883200811547	546.692473982015	840.4419149054	1792.99776126423	1517.7960440821	1455.71641087232	650.005863232987	1588.83673873955	-1.28804043139827	4.49744604054921e-09	1.80399049538925e-07	-	Chr07	36045428	36052232	+	1461	-	-	Peptidase_S10
Glyma.20G136000	1229.17486843885	1299.35325479493	831.813147811915	2908.19186179139	2547.02691076212	2442.98100023025	1120.11375701523	2632.73325759459	-1.23364834446579	4.64534227375678e-09	1.86146160775033e-07	-	Chr20	37570214	37573200	+	1350	-	-	Tubulin
Glyma.10G229400	488.258534037289	632.147409794835	528.080546121257	1748.55161957655	1087.22954971166	1286.57964772919	549.495496651127	1374.12027233913	-1.32252734504866	4.68389205223465e-09	1.87504524736527e-07	-	Chr10	45951812	45959275	+	2430	-	-	AAA
Glyma.16G048700	3563.86087180493	4403.12034656056	2753.43957953094	1545.51356323057	1638.70855277517	1513.67900947755	3573.47359929881	1565.96704182777	1.19003705660863	4.69378916847845e-09	1.8771431444415e-07	-	Chr16	4677004	4684708	+	2161	-	-	zf-C3HC4
Glyma.19G163900	44.7748000645549	30.676130804602	82.8361640974522	3.0304187514325	0	4.7510326725598	52.7623649888697	2.59381714133077	4.34424125504162	4.82044864315558e-09	1.92588628050434e-07	-	Chr19	42463385	42465364	+	630	-	-	AP2
Glyma.06G172600	11422.9043498025	11036.8336330557	10308.7880465861	6417.41677595022	6781.91380059741	6000.55426544303	10922.8420098148	6399.96161399689	0.771184331961324	4.9096784576151e-09	1.9595936433998e-07	-	Chr06	14466166	14475919	-	1131	-	-	-
Glyma.13G030200	2849.59620410846	3758.92159966391	3967.50710958422	837.40571497918	1525.66027228978	1390.152159991	3525.34163778553	1251.07271575332	1.4945631271563	5.000847986782e-09	1.99400775512518e-07	-	Chr13	9609561	9610854	+	462	-	-	-
Glyma.07G097200	230.270400331997	166.527567224983	406.414930103125	63.6387937800825	70.7780538691135	64.6140443468133	267.737632553368	66.3436306653364	2.0153805051653	5.01929884982015e-09	1.99938710705484e-07	-	Chr07	9128724	9128960	+	237	-	-	-
Glyma.07G096000	0	0	0	48.48670002292	27.5247987268775	27.5559895008469	0	34.5224960835481	-7.54727252032246	5.09722903580649e-09	2.02842543821748e-07	-	Chr07	8990337	8991434	-	750	-	-	-
Glyma.17G005800	40.5105333917401	37.2495874055882	39.6923286300292	3.0304187514325	1.96605705191982	4.7510326725598	39.1508164757858	3.24916949197071	3.58507014452009	5.13440035912121e-09	2.04120263586681e-07	-	Chr17	538812	544067	-	2013	-	-	-
Glyma.14G039000	3296.2781380858	3592.39403243893	3135.6939617723	1628.34500910306	1961.14190929002	1469.96950889	3341.45537743235	1686.48547576103	0.986397915314236	5.31047919280811e-09	2.1091235194136e-07	-	Chr14	2937041	2940095	-	1011	-	-	-
Glyma.10G162000	1554.32520224098	2197.7256569297	1768.89725416434	732.351198262854	851.302703481281	928.351784218185	1840.31603777834	837.335228654107	1.13579928713545	5.33234303219552e-09	2.11572256214435e-07	-	Chr10	39625525	39629036	-	1131	-	-	Epimerase
Glyma.06G145300	459.47473399579	476.575603571496	496.154107875365	1365.70871731225	845.404532325522	1415.80773642282	477.401481814217	1208.9736620202	-1.3403202451446	5.34361025057041e-09	2.11751921875246e-07	-	Chr06	11849535	11851671	+	963	-	-	-
Glyma.11G151400	188.693800272053	334.150710550129	249.371369001705	85.8618646239208	71.7610823950734	93.1202403821721	257.405293274629	83.5810624670554	1.62195567867236	5.34737687212246e-09	2.11751921875246e-07	-	Chr11	11960056	11963816	-	843	-	-	-
Glyma.07G202500	54.3694000783881	41.6318918062456	51.7726025609076	138.389122982084	129.759765426708	147.282012849354	49.2579648151804	138.476967086049	-1.48866813719962	5.37424171898494e-09	2.12606901055663e-07	-	Chr07	37177013	37177959	-	411	-	-	Histone
Glyma.19G209500	568.213534152566	626.669529294013	683.39835380398	260.616012623195	339.144841456169	291.713406095172	626.093805750186	297.158086724845	1.07558100503402	5.38051407966407e-09	2.1264635645041e-07	-	Chr19	46405625	46407445	+	885	-	-	HMA
novel.1283	295.300467092422	297.996699244705	245.919862164311	119.196470889678	110.09919490751	133.979121366186	279.739009500479	121.091595721125	1.20589684807424	5.40061404501082e-09	2.13231687935824e-07	-	Chr13	24897741	24901204	-	2224	-	-	-
Glyma.19G219100	113.003066829591	119.417794917915	192.421506184707	36.36502501719	44.2362836681959	27.5559895008469	141.614122644071	36.0524327287443	1.97857732430991	5.40848010976909e-09	2.13333317206469e-07	-	Chr19	47148225	47150373	+	1008	-	-	Glyco_transf_8
Glyma.16G038100	260.1202670417	357.157808653581	55.2241093983014	15.1520937571625	32.439941356677	19.0041306902392	224.167395031194	22.1987219346929	3.33399864903389	5.41834094875199e-09	2.13513353202434e-07	-	Chr16	3590425	3591074	+	240	-	-	-
Glyma.05G239400	498.919200719326	728.558106609298	602.287943125225	250.514616785086	264.434673483216	287.912579957124	609.921750151283	267.620623408475	1.18796387953838	5.44263987013561e-09	2.14128448783614e-07	-	Chr05	41510779	41514170	-	1863	-	-	Kelch_2
Glyma.14G160100	358.198400516439	662.823540599437	293.378081178476	38.3853041848116	75.693196498913	123.526849486555	438.133340764784	79.2017833900932	2.46556727840661	5.44457382425096e-09	2.14128448783614e-07	-	Chr14	36967414	36970273	-	792	-	-	-
Glyma.17G132100	59.6997334194065	84.3593597126556	9.49164380283306	0	0	0	51.1835789782984	0	8.14402090354852	5.48015420960117e-09	2.15317715884447e-07	-	Chr17	10607219	10612547	+	1746	-	-	-
Glyma.19G141100	648.168534267842	534.641136880207	1190.76985890087	271.727548045114	166.131820887225	192.891926505928	791.193176682975	210.250431812756	1.91312505340596	5.58460536234395e-09	2.19207995488617e-07	-	Chr19	40234199	40237262	-	816	-	-	-
Glyma.17G195100	401.90713391279	535.736712980371	510.823011934288	213.139452184086	180.877248776623	234.701014024454	482.822286275817	209.572571661721	1.20408460235358	5.65662438800492e-09	2.21818912771648e-07	-	Chr17	30129894	30134871	-	1791	-	-	FAD_binding_4
Glyma.19G195200	50.1051334055733	43.8230440065743	84.5619175161491	8.08111667048666	8.84725673363918	8.55185881060764	59.4966983094323	8.4934107382445	2.81435922341146	5.71937168017757e-09	2.24061526891466e-07	-	Chr19	45249420	45250751	+	384	-	-	Auxin_inducible
Glyma.02G022000	957.327868046912	926.857380739047	1109.65944822212	2669.79892001203	1754.70591883844	2391.6698473666	997.948232336026	2272.05822873902	-1.18654434975416	5.74056840587032e-09	2.24673585997519e-07	-	Chr02	1955799	1959903	+	1263	-	-	-
Glyma.06G275000	199.35446695409	218.019643932707	326.167396133718	74.7503292020016	76.6762250248729	95.0206534511961	247.847169006838	82.1490692260235	1.59499609548533	5.92123308643015e-09	2.31519639360012e-07	-	Chr06	46596382	46598344	-	1380	-	-	-
Glyma.13G179600	5819.65794172393	8342.81200275159	4943.42066785733	2463.73044491462	2590.28016590436	2805.00968987931	6368.63020411095	2619.6734335661	1.28145683962348	5.99499798069681e-09	2.34176704067684e-07	-	Chr13	29318702	29323855	+	2802	-	-	UQ_con
Glyma.05G212800	5514.76287461768	5138.25190977084	6318.84614255877	3038.49986810298	3185.99545263607	2584.56177387253	5657.2869756491	2936.35236487053	0.946244654669495	6.42399886054598e-09	2.50691425040009e-07	-	Chr05	39426623	39432790	+	765	-	-	-
Glyma.18G009700	30103.5905767357	26792.3135295194	43505.38080864	13988.4129566124	15248.7384946901	11959.2994433675	33467.0949716317	13732.1502982234	1.28521724391856	6.43708850817396e-09	2.50959295881536e-07	-	Chr18	691244	695517	-	1164	-	-	-
Glyma.04G215200	414.699933931235	480.957907972153	440.067121767715	149.500658404003	199.554790769862	222.348329075799	445.241654557034	190.467926083221	1.22402145119532	6.51703031557785e-09	2.53830459982197e-07	-	Chr04	48682262	48684713	-	1551	-	-	-
Glyma.01G086700	3939.11633901263	5327.78657509928	2921.70053785389	1270.75559643403	1785.1798031432	1333.13976792028	4062.86781732193	1463.0250558325	1.47336941746095	6.6182043208997e-09	2.57522251529063e-07	-	Chr01	25842302	25844918	-	1140	-	-	Myb_DNA-binding
Glyma.06G310600	150.31540021672	152.285077922846	164.809451485556	32.3244666819466	60.9477686095144	53.2115659326698	155.803309875041	48.8279337413769	1.67290038645019	6.81729930680763e-09	2.65013471220857e-07	-	Chr06	49910728	49913310	+	681	-	-	-
Glyma.18G148500	154.579666889535	220.210796133036	226.936574558645	50.5069791905416	40.3041695643563	78.8671423644927	200.575679193739	56.5594303731302	1.82544838236901	6.83786567507403e-09	2.65556879666266e-07	-	Chr18	25653852	25655611	-	1398	-	-	UDPGT
Glyma.20G223200	114.069133497795	112.844338316929	157.906437810768	428.299183535793	277.214044320694	361.078483114545	128.273303208497	355.530570323677	-1.46669522706191	7.22758833118468e-09	2.80422079698476e-07	-	Chr20	45784126	45789529	-	1177	-	-	Beta_elim_lyase
Glyma.08G144400	88.4835334609061	70.1168704105189	53.4983559796045	177.784566750707	245.757131489977	206.194817989095	70.6995866170099	209.912172076593	-1.57607749097457	7.23781363777338e-09	2.80548791698001e-07	-	Chr08	10993127	10994999	+	852	-	-	-
Glyma.12G016300	163.108200235164	178.57890432679	232.113834814736	63.6387937800825	65.8629112393139	77.9169358299808	191.26697979223	69.1395469497924	1.46986886637205	7.27784627607929e-09	2.81829528416243e-07	-	Chr12	1153697	1156286	+	714	-	-	-
Glyma.12G113800	5185.34827414274	5178.78822547692	6509.54189532478	2952.63800347906	3122.09859844867	2892.42869105441	5624.55946498148	2989.05509766071	0.912221318557199	7.34176432133877e-09	2.84031864992139e-07	-	Chr12	11166297	11168829	+	945	-	-	-
Glyma.18G219100	9038.11321303087	10152.7037202231	10516.741333539	5849.71832984853	5276.89712735279	4590.44776822728	9902.51942226433	5239.02107514287	0.91856627780865	7.40625366916972e-09	2.86252059359127e-07	-	Chr18	50589622	50595557	-	1680	-	-	-
Glyma.15G057300	191.892000276664	155.571806223339	269.21753331672	28.2839083467033	52.1005118758752	67.4646639503492	205.560446605574	49.2830280576426	2.06002783326923	7.4732331723505e-09	2.88564152915511e-07	-	Chr15	4423953	4424787	-	471	-	-	-
Glyma.02G214300	117.267333502406	89.8372402134774	89.7391777722398	290.92020013752	226.096560970779	233.750807489942	98.9479171627076	250.255856199414	-1.34024486444738	7.80676312422125e-09	3.01154291926897e-07	-	Chr02	40041026	40049944	+	3894	-	-	Kinesin
Glyma.08G047200	996.772334770448	983.827337947594	1570.4356110142	427.289043951982	440.396779630039	521.663387447066	1183.67842791075	463.116403676363	1.35441234137581	7.82359262130401e-09	3.01514976816451e-07	-	Chr08	3689490	3692697	-	501	-	-	GSHPx
Glyma.04G239900	128.994066852646	166.527567224983	109.585342087254	42.425862520055	40.3041695643563	45.6099136565741	135.035658721628	42.7799819136618	1.65477441333714	7.97688595513516e-09	3.07129156278327e-07	-	Chr04	50835924	50838342	+	717	-	-	-
Glyma.15G127000	35.1802000507217	49.3009245073961	48.3210957235138	4.04055833524333	0.983028525959909	6.65144574158372	44.2674067605439	3.89167753426232	3.5015559975286	8.03055370109549e-09	3.08900458777253e-07	-	Chr15	10069699	10073883	+	132	-	-	-
Glyma.19G207300	196.156266949479	227.879828834187	450.421642279896	77.7807479534341	71.7610823950734	76.0165227609568	291.485912687854	75.1861177031548	1.9573985813401	8.28770393148186e-09	3.18488008470826e-07	-	Chr19	46261730	46262542	-	306	-	-	-
Glyma.19G022800	63.9640000922213	41.6318918062456	43.143835467423	172.733868831652	169.080906465104	127.327675624603	49.5799091219633	156.380816973786	-1.6599928924011	8.54557757273431e-09	3.2789151076093e-07	-	Chr19	2600205	2612183	+	3729	-	-	SMC_N
Glyma.01G091800	312.357533783681	334.150710550129	507.371505096895	98.9936792134616	159.250621205505	118.775816813995	384.626583143568	125.673372410987	1.61511638694153	8.54866982064243e-09	3.2789151076093e-07	-	Chr01	27867550	27874181	+	2376	-	-	SPX
Glyma.20G211100	1987.14826953167	1921.64047968828	3215.94149574171	794.979852459125	1034.14600930982	869.438979078444	2374.91008165389	899.521613615798	1.40098811166144	8.63164172483491e-09	3.30759259706792e-07	-	Chr20	44783701	44785989	-	1182	-	-	-
Glyma.08G217700	1019.15973480273	785.528063817845	1021.64602386858	1886.94074255864	1785.1798031432	1816.79489398687	942.111274163049	1829.63847989623	-0.957018133065674	9.04329352833548e-09	3.4620441473339e-07	-	Chr08	17671870	17673981	+	462	-	-	-
Glyma.20G228500	279.309467069366	324.29052564865	357.230957670262	128.287727143976	145.488221842067	153.933458590938	320.27698346276	142.56980252566	1.1683358635118	9.07115248494238e-09	3.46941460126183e-07	-	Chr20	46285021	46286551	+	1062	-	-	-
Glyma.06G079400	44.7748000645549	92.0283924138061	25.0234245711053	1.01013958381083	0	3.80082613804784	53.9422056831554	1.60365524061956	5.04827106540572	9.2292447787083e-09	3.52653379639137e-07	-	Chr06	6105463	6107101	+	273	-	-	-
Glyma.19G193700	3594.77680518284	2549.40558508246	3037.32601690658	5715.36976520169	6490.93735691328	6398.69080340354	3060.50280239063	6201.66597517284	-1.01887485325028	9.31790503066771e-09	3.55703965526777e-07	-	Chr19	45128512	45131581	-	993	-	-	-
Glyma.10G143500	3214.19100463412	3808.22252417131	3443.7409470097	2043.51237804931	1976.87036570538	2025.8403315795	3488.71815860504	2015.40769177806	0.791574889875052	9.36433246612276e-09	3.57138098745828e-07	-	Chr10	37803281	37808311	-	1551	-	-	Asp
Glyma.15G034200	453.078333986567	556.552658883494	396.060409590943	176.774427166896	213.3171901333	217.597296403239	468.563800820335	202.562971234478	1.2082111265289	9.74308593443692e-09	3.71231833827052e-07	-	Chr15	2727304	2729830	+	885	-	-	RRM_1
Glyma.18G111900	71.4264667696471	94.2195446141348	94.0535613189821	20.2027916762167	24.5757131489977	9.50206534511961	86.5665242342547	18.0935233901113	2.26303200834583	9.9659131271064e-09	3.79363446628813e-07	-	Chr18	13308532	13312028	+	1291	-	-	-
Glyma.20G170700	1837.89893598316	1654.31991124818	1709.3587612193	3113.25019730499	3024.77877437864	2781.25452651651	1733.85920281688	2973.09449940005	-0.777968685425918	9.98581040553531e-09	3.79762253837679e-07	-	Chr20	40863646	40866687	-	672	-	-	-
Glyma.08G029400	602.327667535084	712.124465106833	496.154107875365	1171.76191722057	1363.46056550639	1621.0523478774	603.53541350576	1385.42494353479	-1.19996126007039	9.99656126473381e-09	3.7981279708195e-07	-	Chr08	2350286	2352108	-	804	-	-	Myb_DNA-binding
Glyma.18G121600	171.636733580794	138.042588620709	133.745889949011	316.173689732791	322.43335651485	319.269395596019	147.808404050171	319.29214728122	-1.1131607753014	1.04056985249867e-08	3.94985422730005e-07	-	Chr18	15293301	15297170	+	549	-	-	TB2_DP1_HVA22
Glyma.20G204000	299.564733765236	566.412843784973	225.210821139948	76.7706083696233	79.6253106027526	109.273751468875	363.729466230053	88.5565568137505	2.03612419181465	1.06348173347377e-08	4.03302687110015e-07	-	Chr20	44094584	44098582	+	1611	-	-	Sugar_tr
Glyma.09G143200	635.375734249398	642.007594696314	660.100682651572	348.498156414737	368.635697234966	364.879309252593	645.828003865761	360.671054300765	0.840592633260724	1.10527300023508e-08	4.18757191592823e-07	-	Chr09	35594472	35596214	+	1017	-	-	HSF_DNA-bind
Glyma.02G217400	395.510733903568	462.333114269359	330.48177968046	169.70345008022	181.860277302583	178.638828488249	396.108542617796	176.734185290351	1.16252537860733	1.10691651594272e-08	4.18986090053362e-07	-	Chr02	40426369	40431048	+	1989	-	-	-
Glyma.12G175000	21.3213333640738	28.4849786042733	44.8695888861199	0	0	0	31.5586336181557	0	7.45614687023523	1.11571146130994e-08	4.21918953361412e-07	-	Chr12	33263854	33268459	-	2079	-	-	Ion_trans
Glyma.06G150100	502.117400723937	339.628591050951	433.164108092927	1068.72767967186	895.538987149477	881.791664027099	424.970033289272	948.686110282813	-1.15810333968968	1.12101089680943e-08	4.23525691398144e-07	-	Chr06	12256574	12259590	-	999	-	-	Actin
Glyma.05G188800	428.558800617883	287.040938243062	281.297807247598	887.912694169722	743.169565625691	759.215021075056	332.299182036181	796.765760290157	-1.26269151086191	1.12760959649552e-08	4.25619831965611e-07	-	Chr05	37453030	37456246	-	1134	-	-	Actin
Glyma.08G015300	113.003066829591	90.9328163136418	68.1672600385283	220.210429270761	249.689245593817	256.555764318229	90.7010477272537	242.151813060936	-1.42262763735382	1.13107697481785e-08	4.26529233010823e-07	-	Chr08	1204914	1206691	+	915	-	-	-
Glyma.13G075200	838.994467876303	973.967153046115	812.829860206249	414.157229362441	481.683977720356	468.451821514397	875.263827042889	454.764342865731	0.943909049962858	1.14058289997582e-08	4.29125661503177e-07	-	Chr13	17816382	17822985	+	883	-	-	Peptidase_S10
Glyma.03G212400	1451.98280209342	1229.23638438441	1603.22492596944	757.604687858124	485.616091824195	567.27330110364	1428.14803748242	603.498026928653	1.24321868982916	1.14076625128834e-08	4.29125661503177e-07	-	Chr03	41829432	41831282	+	882	-	-	HMA
Glyma.08G264900	434.955200627105	371.400297955718	625.585614277634	1237.42099016827	1151.12640389905	1098.43875389583	477.313704286819	1162.32871598772	-1.28206646339443	1.14115575791676e-08	4.29125661503177e-07	-	Chr08	30712646	30770454	-	3060	-	-	Pkinase
Glyma.11G035200	776.096534452285	1377.1391579066	1003.52561297226	361.629971004278	385.347182176284	456.099136565741	1052.25376844371	401.025429915435	1.39131813659164	1.14263561111614e-08	4.29281703218211e-07	-	Chr11	2548970	2555861	-	2001	-	-	-
Glyma.10G104900	142.852933539294	121.608947118244	154.454930973374	309.102712646115	288.027358106253	308.817123716387	139.638937210304	301.982398156252	-1.10975475932705	1.16666140071011e-08	4.37899947722772e-07	-	Chr10	23097354	23157754	-	2691	-	-	-
Glyma.09G043300	43.7087333963512	60.2566855090397	42.2809587580745	3.0304187514325	4.91514262979955	9.50206534511961	48.7487925544885	5.81587557545055	3.0548597481851	1.17299227382666e-08	4.39866646906979e-07	-	Chr09	3706717	3708193	+	978	-	-	-
Glyma.11G231600	43.7087333963512	44.9186201067387	64.7157532011345	5.05069791905416	3.93211410383964	10.4522718796316	51.1143689014081	6.47836130084179	2.97678782814529	1.17456580681816e-08	4.4004736807113e-07	-	Chr11	32726840	32728526	+	1284	-	-	-
Glyma.13G321700	2953.00467092422	3529.94619472956	3297.91478312981	926.297998354533	1374.27387929195	1639.10627203313	3260.28854959453	1313.22604989321	1.3117296484563	1.18234905623442e-08	4.42552044149694e-07	-	Chr13	41602238	41606724	+	1377	-	-	Peptidase_S10
Glyma.10G241800	40.5105333917401	23.0070981034515	25.0234245711053	100.003818797272	137.623993634387	98.8214795892439	29.5136853554323	112.149764006968	-1.93031849352884	1.20682804067151e-08	4.5129547287152e-07	-	Chr10	47027983	47035730	+	1464	-	-	Alpha_L_fucos
Glyma.10G229700	1569.25013559583	1266.48597179	1804.27519924763	752.55398993907	735.305337418012	777.268945230784	1546.67043554449	755.042757529289	1.0350274047699	1.21179539162375e-08	4.52733047517486e-07	-	Chr10	45984999	45986740	+	993	-	-	-
Glyma.17G085000	390.18040056255	388.929515558347	404.689176684428	213.139452184086	190.707534036222	206.194817989095	394.599697601775	203.347268069801	0.956895523208565	1.2327028909901e-08	4.60117767977714e-07	-	Chr17	6561542	6564239	+	2007	-	-	Pkinase
Glyma.10G286500	259.054200373496	313.334764647007	306.321231818703	51.5171187743525	124.844622796908	65.5642508813253	292.903398946402	80.6419974841954	1.86072357664306	1.23492945861525e-08	4.60522445288604e-07	-	Chr10	50616892	50620159	+	1308	-	-	-
Glyma.19G190100	583.138467507417	708.83773680634	397.78616300964	206.06847509741	231.011703600579	171.037176212153	563.254122441132	202.705784970047	1.47343029259785	1.23664008566077e-08	4.60734150953393e-07	-	Chr19	44772176	44779357	-	1629	-	-	PK
Glyma.04G068500	437.087333963512	471.097723070674	666.140819617011	232.332104276491	197.588733717942	218.547502937751	524.775292217066	216.156113644061	1.28123172868936	1.23941594853864e-08	4.61341973384023e-07	-	Chr04	5723820	5729361	-	890	-	-	Abhydrolase_2
Glyma.05G174200	94.8799334701282	72.3080226108477	81.9732873881037	218.19015010314	180.877248776623	217.597296403239	83.0537478230265	205.554898427667	-1.3072935283687	1.24057514904781e-08	4.61347466867302e-07	-	Chr05	36323855	36329948	+	2074	-	-	-
Glyma.20G154100	28.7838000414996	35.0584352052595	24.1605478617569	0	0	0	29.334261036172	0	7.34193685380606	1.24252616617732e-08	4.61647141114655e-07	-	Chr20	39297759	39302999	-	2124	-	-	-
Glyma.U038200	163.108200235164	172.005447725804	182.066985672525	29.2940479305141	56.0326259797148	65.5642508813253	172.393544544498	50.2969749305181	1.77503383691497	1.25434153141543e-08	4.65607880427428e-07	-	scaffold_44	47635	49266	+	723	-	-	-
novel.2039	335.811000484162	445.899472766894	464.227669629472	153.541216739247	150.403364471866	203.34419838556	415.312714293509	169.096259865557	1.29639728688551	1.2567021245649e-08	4.66054977419137e-07	-	Chr20	46475802	46480630	-	1082	-	-	-
Glyma.13G342000	51.171200073777	52.5876528078892	44.8695888861199	138.389122982084	148.437307419946	120.676229883019	49.5428139225954	135.834220095016	-1.45862033504069	1.27778498847124e-08	4.73438129184309e-07	-	Chr13	43366276	43366808	+	411	-	-	Histone
Glyma.06G223800	812.34280117121	826.064379523926	857.699449092369	462.643929385361	492.497291505915	473.202854186956	832.035543262502	476.114691692744	0.805566431241897	1.28191751682475e-08	4.74533139928737e-07	-	Chr06	29685646	29694844	-	2142	-	-	Ion_trans
Glyma.17G074800	10393.0839483178	12561.8755644845	5211.7753244647	3113.25019730499	2868.47723875102	2899.08013679599	9388.91161242233	2960.26919095066	1.66515089818188	1.28471121579799e-08	4.75130995699528e-07	-	Chr17	5871870	5874213	+	1269	-	-	Pkinase
Glyma.05G037400	1085.25586823135	1408.91086481136	1306.39533795357	661.641427396095	674.357568808498	653.742095744229	1266.85402366543	663.247030649607	0.933707991450789	1.28981128388057e-08	4.76579949365662e-07	-	Chr05	3307818	3315114	+	1509	-	-	-
Glyma.20G012300	786.757201134322	903.850282635596	811.104106787552	470.725046055848	466.938549830957	432.343973202942	833.903863519157	456.669189696582	0.868605420928381	1.31375247477281e-08	4.84981591236645e-07	-	Chr20	1031740	1035066	-	1065	-	-	-
Glyma.11G032600	229.204333663793	331.959558349801	176.889725416434	85.8618646239208	78.6422820767927	71.265490088397	246.017872476676	78.5898789297035	1.64451419353801	1.31690936133005e-08	4.85702197382771e-07	-	Chr11	2380143	2385100	+	1419	-	-	-
Glyma.12G017100	85.285333456295	71.2124465106833	93.1906846096337	202.027916762167	188.741476984303	210.945850661655	83.229488192204	200.571748136041	-1.26481428350135	1.32944430413415e-08	4.89877137004168e-07	-	Chr12	1206937	1208270	-	486	-	-	-
Glyma.14G215900	38.3784000553328	19.7203698029585	19.8461643150146	85.8618646239208	113.04828048539	128.277882159115	25.9816447244353	109.062675756142	-2.07736566500036	1.33664134240309e-08	4.92079322328342e-07	-	Chr14	48032531	48036600	+	954	-	-	PfkB
Glyma.17G091000	701.471867678027	809.630738021461	980.227941819851	340.417039744251	374.533868390725	426.64273399587	830.443515839779	380.531214043615	1.12635451961622	1.33887551686588e-08	4.9245209704286e-07	-	Chr17	7090659	7095786	-	1356	-	-	Aldedh
Glyma.03G191100	315.555733788292	406.458733160977	352.053697414172	167.683170912598	129.759765426708	169.136763143129	358.02272145448	155.526566494145	1.20249552968319	1.34574321134146e-08	4.94526894581559e-07	-	Chr03	40193108	40195606	+	1272	-	-	HSF_DNA-bind
Glyma.09G044700	330.480667143143	300.187851445034	308.0469852374	701.036871164718	589.817115575946	564.422681500105	312.905167941859	618.425556080256	-0.982770250456374	1.35847775155183e-08	4.98751868128936e-07	-	Chr09	3823814	3832441	-	1614	-	-	-
Glyma.14G095400	335.811000484162	442.612744466401	385.705889078762	170.713589664031	126.810679848828	183.389861160808	388.043211343108	160.304710224556	1.27497312390644	1.37182277544488e-08	5.03193082108591e-07	-	Chr14	8877839	8880050	-	1347	-	-	-
Glyma.14G017900	570.345667488973	750.469628612586	685.986983932026	291.930339721331	326.36547061869	348.72579816589	668.934093344528	322.340536168637	1.05302175203291	1.39590748829633e-08	5.1156202425638e-07	-	Chr14	1275606	1280437	+	1476	-	-	-
Glyma.08G069100	148.183266880313	88.741664113313	174.301095288389	28.2839083467033	29.4908557787973	43.7095005875502	137.075342094005	33.8280882376836	2.0195782962013	1.46913702325715e-08	5.37909642884126e-07	-	Chr08	5279191	5280167	+	297	-	-	-
Glyma.08G245000	54.3694000783881	44.9186201067387	60.4013696543922	138.389122982084	145.488221842067	143.481186711306	53.229796613173	142.452843845152	-1.41451573123961	1.47838933743923e-08	5.40806088664704e-07	-	Chr08	21160139	21161097	-	411	-	-	Histone
Glyma.19G216400	57.5676000829992	90.9328163136418	61.2642463637407	10.1013958381083	15.7284564153585	16.1535110867033	69.9215542534605	13.9944544467234	2.31544444922966	1.52005525558641e-08	5.55492031691042e-07	-	Chr19	46942158	46948248	+	2896	-	-	-
Glyma.16G056300	69.2943334332397	73.403598711012	54.361232688953	159.602054242112	192.673591088142	163.435523936057	65.6863882777349	171.90372308877	-1.39391713850448	1.52129193041008e-08	5.55492031691042e-07	-	Chr16	5525909	5527534	-	993	-	-	-
Glyma.11G021300	165.240333571572	173.101023825969	107.859588668558	47.4765604391091	50.1344548239554	43.7095005875502	148.733648688699	47.1068386168716	1.65548505434275	1.58821486239332e-08	5.7940377857737e-07	-	Chr11	1512657	1515641	+	1177	-	-	-
Glyma.14G081100	781.426867793303	1222.66292778342	604.876573253271	268.697129293681	318.501242411011	308.817123716387	869.655456276666	298.671831807026	1.54099066745993	1.59803736566481e-08	5.82460056823508e-07	-	Chr14	7019928	7028736	-	3624	-	-	-
Glyma.07G261900	107.672733488573	98.6018490147923	83.6990408068006	248.494337617465	239.858960334218	202.393991851048	96.6578744367218	230.24909660091	-1.25551622583855	1.59956178162607e-08	5.8248902024309e-07	-	Chr07	43676363	43680375	+	1968	-	-	-
Glyma.12G086100	370.991200534883	339.628591050951	531.532052958651	875.791019163992	1090.17863528954	991.065415495975	414.050614848162	985.678356649835	-1.24931646822686	1.60342144858342e-08	5.83367558080277e-07	-	Chr12	6967370	6968639	-	342	-	-	-
Glyma.06G069500	2371.99833675321	2046.53615510702	1636.01424092468	4374.91453748472	3872.14936375608	4146.7013166102	2018.1829109283	4131.255072617	-1.03389885003048	1.60956455162946e-08	5.8507453746877e-07	-	Chr06	5332544	5337158	+	1176	-	-	Mito_carr
Glyma.15G272300	1593.76966896451	1798.93595646988	1692.96410374168	965.693442123156	1036.11206636174	942.604882235865	1695.22324305869	981.470130240255	0.788446384969392	1.62458002315089e-08	5.90000629668998e-07	-	Chr15	50965263	50965748	-	486	-	-	zf-AN1
Glyma.06G221700	1401.87766868785	2680.87471710219	1667.94067917057	337.386620992818	536.73357517411	734.509651177745	1916.8976883202	536.209949114891	1.83751765245813	1.63633076090318e-08	5.93733264028166e-07	-	Chr06	28139596	28142307	-	972	-	-	-
Glyma.11G170300	21608.1052978206	19818.9716519732	33244.9138577775	10382.2146424077	7970.39528848294	10824.7528411603	24890.6636025238	9725.78759068365	1.3557495002937	1.64337274542127e-08	5.95752177278978e-07	-	Chr11	18242402	18247271	+	1740	-	-	-
Glyma.06G298300	67.1622000968324	77.7859031116695	26.7491779898023	0	0.983028525959909	0.95020653451196	57.2324270661014	0.644411686823957	6.44923615761964	1.68439763387228e-08	6.10075807876542e-07	-	Chr06	48720151	48724708	+	1512	-	-	Pyr_redox_2
Glyma.02G208400	2172.64386979912	3080.75999366218	2388.44273147654	1214.18777974062	1254.34439912484	1297.98212614334	2547.28219831261	1255.50476833627	1.0205070860287	1.75774200594879e-08	6.36069082080857e-07	-	Chr02	39341234	39345801	+	1605	-	-	-
Glyma.18G288000	1514.88073551744	1519.56405092797	1372.8368445734	818.213062886774	899.471101253317	802.924521662607	1469.09387700627	840.202895267566	0.805821012807942	1.76681492222938e-08	6.38778862286195e-07	-	Chr18	56787190	56790765	-	801	-	-	Homeobox
Glyma.09G213100	59.6997334194065	58.065533308711	79.3846572600583	198.997498010734	176.945134672784	155.833871659962	65.7166413293919	177.25883478116	-1.4243932258481	1.76989621585217e-08	6.39319500478789e-07	-	Chr09	43683230	43688533	-	1794	-	-	-
Glyma.17G226500	113.003066829591	153.38065402301	88.0134243535429	400.01527518909	267.383759061095	362.978896183569	118.132381735381	343.459310144585	-1.54404124613393	1.81466291900403e-08	6.54903237161062e-07	-	Chr17	38091013	38093234	-	720	-	-	-
Glyma.03G105200	19.1892000276664	18.6247937027941	14.6689040589238	93.9429812944074	54.066568927795	93.1202403821721	17.4942992631281	80.3765968681248	-2.20735787459706	1.83048101564744e-08	6.6002102596404e-07	-	Chr03	30065251	30087166	+	3195	-	-	-
Glyma.02G099200	542.627934115677	649.676627397465	1057.88684566121	248.494337617465	282.129186950494	257.505970852741	750.063802391451	262.7098318069	1.51461201484381	1.87025267281557e-08	6.73758943221994e-07	-	Chr02	9257064	9258661	-	768	-	-	-
Glyma.19G091400	135.390466861868	120.513371018079	138.060273495754	310.112852229926	348.975126715768	252.754938180181	131.321370458567	303.947639041958	-1.20907644407669	1.88112957843271e-08	6.77072281837318e-07	-	Chr19	32415637	32417598	+	990	-	-	-
Glyma.08G188300	411.501733926624	464.524266469688	446.970135442502	229.301685525059	240.841988860178	213.796470265191	440.998711946271	227.980048216809	0.952150100216303	1.8843396555627e-08	6.77622660080675e-07	-	Chr08	15104985	15108590	-	1059	-	-	Pkinase
Glyma.04G067700	1003.16873477967	1214.99389508227	906.020544815883	493.958256483497	549.512946011589	523.56380051609	1041.39439155928	522.345001003726	0.994723453505499	1.89740679762571e-08	6.81713572423243e-07	-	Chr04	5662072	5663861	+	1041	-	-	-
Glyma.07G155100	26.6516667050922	46.0141962069031	39.6923286300292	2.02027916762166	1.96605705191982	3.80082613804784	37.4527305140081	2.59572078586311	3.84361160875624	1.90110044606807e-08	6.82432423703437e-07	-	Chr07	19062061	19062887	+	276	-	-	-
Glyma.03G072100	243.063200350441	322.099373448321	220.033560883857	96.9734000458399	115.997366063269	91.2198273131482	261.732044894207	101.396864474086	1.36647605755416	1.92242522474329e-08	6.89473359963092e-07	-	Chr03	17363021	17371584	-	1776	-	-	-
Glyma.10G031200	40.5105333917401	32.8672830049308	43.143835467423	121.2167500573	101.251938173871	128.277882159115	38.8405506213646	116.915523463428	-1.58488308870485	1.92967898331505e-08	6.91459726003522e-07	-	Chr10	2714898	2716693	-	411	-	-	Histone
Glyma.05G042600	81.0210667834803	76.6903270115051	65.578629910483	12.12167500573	17.6945134672784	22.8049568282871	74.4300079018228	17.5403817670985	2.07892794053878	1.93380122326998e-08	6.92321446824683e-07	-	Chr05	3813746	3816111	-	1539	-	-	p450
Glyma.16G095700	475.465734018845	580.65533308711	730.856572818146	256.575454287951	174.979077620864	255.605557783717	595.659213308033	229.053363230844	1.37967554866403	1.9398679443747e-08	6.93877165693282e-07	-	Chr16	17327427	17331403	-	727	-	-	-
Glyma.05G023800	981.847401415597	1049.56190395746	1480.69643324196	489.917698148254	472.836720986716	570.123920707176	1170.70191287167	510.959446614049	1.19667821787783	2.04556514897583e-08	7.31035658559517e-07	-	Chr05	2066114	2068799	+	1374	-	-	FMO-like
Glyma.13G204700	1046.87746817602	1304.83113529575	1196.80999586631	630.32710029796	670.425454704658	589.128051397416	1182.8395331127	629.960202133344	0.908993193716014	2.05951149200181e-08	7.35367823432924e-07	-	Chr13	31872482	31883107	-	3450	-	-	-
Glyma.03G056800	46.9069334009623	53.6832289080536	74.2073970039676	291.930339721331	230.028675074619	136.829740969722	58.2658531043278	219.596251921891	-1.90816041510475	2.0806195086475e-08	7.42247200288478e-07	-	Chr03	7837878	7840023	+	1293	-	-	-
novel.2028	90.6156667973135	55.8743811083823	55.2241093983014	13.1318145895408	13.7623993634387	4.7510326725598	67.2380524346657	10.5484155418465	2.67602461410781	2.09706228712517e-08	7.47451590792131e-07	-	Chr20	39148316	39149602	-	1287	-	-	-
Glyma.17G043000	85.285333456295	74.4991748111764	67.3043833291799	209.098893848842	162.199706783385	201.443785316536	75.6962971988838	190.914128649588	-1.33777187363696	2.12991204353004e-08	7.5788400704377e-07	-	Chr17	3201132	3205085	-	1785	-	-	-
Glyma.10G020900	134.324400193665	144.616045221695	223.485067721251	52.5272583581633	43.253255142236	58.9128051397416	167.475171045537	51.5644395467136	1.70241502974666	2.13009173442298e-08	7.5788400704377e-07	-	Chr10	1808789	1810391	-	318	-	-	-
Glyma.02G143200	43.7087333963512	32.8672830049308	48.3210957235138	127.277587560165	121.895537219029	115.925197210459	41.6323707082652	121.699440663218	-1.54004840629177	2.15842792086504e-08	7.67288768482466e-07	-	Chr02	14770876	14772613	+	411	-	-	Histone
Glyma.13G253700	215.345466977145	296.901123144541	285.61219079434	109.09507505157	85.5234817585121	118.775816813995	265.952926972009	104.464791208026	1.3483550767369	2.16696255118893e-08	7.6964400320289e-07	-	Chr13	35976217	35983152	-	1655	-	-	MFS_1
Glyma.14G090400	1351.77253528228	1325.64708119887	1328.83013239663	721.239662840934	832.625161488043	771.567706023712	1335.41658295926	775.14417678423	0.784658255811503	2.16908713227791e-08	7.69720426728759e-07	-	Chr14	8249347	8254075	+	1582	-	-	-
Glyma.07G209300	31.9820000461106	24.1026742036159	23.2976711524084	93.9429812944074	82.5743961806324	90.2696207786363	26.4607818007117	88.928999417892	-1.75363483873401	2.19248183301801e-08	7.76871509142494e-07	-	Chr07	37920004	37934449	+	8379	-	-	Kinesin
Glyma.01G017000	722.793201042101	994.783098949237	1033.72629779946	283.849223050844	390.262324806084	436.14479934099	917.100865930264	370.085449065973	1.3091458930663	2.19309331564834e-08	7.76871509142494e-07	-	Chr01	1622886	1624365	-	876	-	-	-
Glyma.04G064500	62.8979334240176	70.1168704105189	27.6120546991507	246.474058449843	179.894220250663	190.991513436904	53.5422861778958	205.786597379137	-1.95260748485295	2.19522162959377e-08	7.76942707042879e-07	-	Chr04	5367346	5372857	+	1629	-	-	-
Glyma.09G109800	8.5285333456295	16.4336415024654	5.17726025609076	75.7604687858124	56.0326259797148	55.1119790016937	10.0464783680619	62.3016912557403	-2.66066304640029	2.2325005611648e-08	7.89443531769084e-07	-	Chr09	21533140	21535704	-	996	-	-	-
Glyma.09G249500	662.02740095449	651.867779597793	763.645887773387	278.79852513179	372.567811338806	353.476830838449	692.51368944189	334.947722436348	1.04819736081278	2.23932734377699e-08	7.91163574779473e-07	-	Chr09	47056885	47062577	+	1521	-	-	Peptidase_S10
Glyma.05G171100	352.868067175421	421.796798563278	566.909998041938	172.733868831652	170.063934991064	198.593165713	447.191621260212	180.463656511905	1.31048642689166	2.27795254127634e-08	8.04105278843538e-07	-	Chr05	36147019	36148009	+	531	-	-	-
Glyma.05G144500	167.372466907979	166.527567224983	257.137259385841	61.6185146124608	77.6592535508328	58.9128051397416	197.012431172934	66.0635244343451	1.57965976379785	2.3009744669548e-08	8.1152128356852e-07	-	Chr05	33835691	33840877	+	1908	-	-	Response_reg
Glyma.14G055200	510.645934069567	725.271378308805	514.274518771682	1598.04082158874	1125.5676622241	1389.20195345649	583.397277050018	1370.93681242311	-1.23329539948798	2.31478666603012e-08	8.15679021687116e-07	-	Chr14	4394842	4395805	-	378	-	-	-
Glyma.20G164000	1.06606666820369	4.38230440065743	0	42.425862520055	32.439941356677	38.0082613804784	1.81612368962037	37.6246884190701	-4.47246043019764	2.34492684406015e-08	8.25578086792601e-07	-	Chr20	40158391	40160011	-	666	-	-	-
Glyma.08G241600	359.264467184643	449.186201067387	304.595478400006	777.807479534341	759.88105056701	826.679685025406	371.015382217345	788.122738375586	-1.08896149720221	2.35669548208918e-08	8.28997454397722e-07	-	Chr08	20626373	20632098	-	2183	-	-	Ion_trans
Glyma.04G256600	593.799134189454	566.412843784973	673.043833291799	316.173689732791	327.34849914465	334.47270014821	611.085270422075	325.998296341883	0.907364175387099	2.38253501479716e-08	8.37356159690525e-07	-	Chr04	52255724	52259941	+	1123	-	-	-
Glyma.05G043200	276.111267064755	242.122318136323	235.56534165213	466.684487720605	481.683977720356	483.655126066588	251.266308951069	477.341197169183	-0.926947847728074	2.42491639636856e-08	8.51508970125516e-07	-	Chr05	3862121	3864854	+	900	-	-	RRM_1
Glyma.18G261900	28.7838000414996	32.8672830049308	26.7491779898023	100.003818797272	90.4386243883117	88.3692077096123	29.4667536787442	92.9372169650655	-1.66170270645991	2.44807357441963e-08	8.5889244501309e-07	-	Chr18	54775190	54781535	-	2331	-	-	SPX
Glyma.03G067800	97.0120668065356	176.387752126462	148.414794007935	45.4562812714875	40.3041695643563	26.6057829663349	140.604870980311	37.4554112673929	1.91067542468131	2.45912712296462e-08	8.62020283312606e-07	-	Chr03	14004704	14006681	-	1428	-	-	-
Glyma.07G214700	3425.27220493845	4143.4688108216	6402.54518336557	1580.86844866395	1637.72552424921	2025.8403315795	4657.09539970854	1748.14476816422	1.4137367255312	2.48007277359252e-08	8.68607242824168e-07	-	Chr07	38691727	38693964	+	744	-	-	-
Glyma.07G027500	197.222333617682	363.731265254567	171.712465160344	67.6793521153258	64.879882713354	74.1161096919329	244.222021344198	68.8917815068709	1.82348473884114	2.49761196770664e-08	8.73990743421788e-07	-	Chr07	2185500	2187191	+	1692	-	-	-
Glyma.03G161300	115.135200165998	128.18240371923	164.809451485556	309.102712646115	294.908557787973	362.028689649057	136.042351790261	322.013320027715	-1.2390733477245	2.51122697085444e-08	8.77992902420503e-07	-	Chr03	37624265	37633371	+	3036	-	-	WGR
Glyma.04G021400	805.946401161988	916.997195837568	1063.92698262665	467.694627304415	479.717920668436	491.256778342684	928.956859875402	479.556442105178	0.954593464801056	2.55476008740478e-08	8.92439243010933e-07	-	Chr04	1686507	1689695	+	711	-	-	-
Glyma.03G032800	272.913067060144	382.356058957361	358.956711088959	144.449960484949	156.301535627626	147.282012849354	338.075279035488	149.34450298731	1.17907185210587	2.578596220056e-08	8.99985894570541e-07	-	Chr03	3786702	3789334	-	1473	-	-	-
Glyma.11G112700	110.870933493184	90.9328163136418	68.1672600385283	230.31182510887	234.943817704418	221.398122541287	89.9903366151179	228.884588451525	-1.35262549923677	2.58171073470014e-08	9.00293452744222e-07	-	Chr11	8612255	8625256	+	3228	-	-	Kinesin
Glyma.19G116500	15.9910000230553	83.2637836124913	106.133835249861	1.01013958381083	0	0.95020653451196	68.4628729618024	0.653448706107598	6.71316812639234	2.59548168623282e-08	9.04313377142762e-07	-	Chr19	37193264	37201114	+	1905	-	-	-
Glyma.15G177800	16693.5379574016	19371.9766031062	18119.5480196083	10907.4872259894	10877.2106397464	11117.4164537899	18061.6875267054	10967.3714398419	0.719709303419315	2.60251849325271e-08	9.05982085492256e-07	-	Chr15	16892475	16897664	-	1164	-	-	Peptidase_C1
Glyma.14G026400	517.042334078789	621.191648793191	476.30794356035	277.788385547979	260.502559379376	259.406383921765	538.18064214411	265.899109616373	1.01627301462115	2.6090411723683e-08	9.07469091807687e-07	-	Chr14	1899269	1904627	-	1536	-	-	Citrate_synt
Glyma.17G150100	123.663733511628	47.1097723070674	66.4415066198314	404.055833524333	231.994732126539	328.771460941138	79.0716708128422	321.607342197337	-2.02524559200418	2.65516158600637e-08	9.2271442978525e-07	-	Chr17	12439055	12442678	-	1623	-	-	-
Glyma.07G061200	36.2462667189254	54.7788050082179	146.689040589238	2.02027916762166	9.83028525959909	6.65144574158372	79.2380374387938	6.16733672293483	3.68389884734555	2.68179469243079e-08	9.31167163146168e-07	-	Chr07	5431822	5432910	-	492	-	-	-
Glyma.20G009900	24.5195333686848	14.2424893021367	10.3545205121815	68.6894916991366	73.7271394469932	82.6679685025406	16.372181061001	75.0281998828901	-2.21250854528889	2.72824796452293e-08	9.46481342046888e-07	-	Chr20	862084	864118	-	558	-	-	-
Glyma.14G064500	35.1802000507217	58.065533308711	25.8863012804538	0	1.96605705191982	2.85061960353588	39.7106782132955	1.6055588851519	4.60372512464578	2.79205337073908e-08	9.67783796055322e-07	-	Chr14	5283217	5291502	-	1938	-	-	Peptidase_S8
Glyma.15G043400	733.453867724137	547.788050082179	480.622327107092	1336.41466938173	1315.29216773436	1184.90754853641	587.288081637803	1278.87146188417	-1.12364349202307	2.84104650261352e-08	9.83919816265946e-07	-	Chr15	3396169	3403199	+	3206	-	-	Kinesin
Glyma.10G286900	72.4925334378508	40.5363157060813	93.1906846096337	444.461416876766	185.792391406423	284.111753819076	68.7398445845219	304.788520700755	-2.14314156326422	2.88120587090903e-08	9.96971425477123e-07	-	Chr10	50642894	50645066	-	627	-	-	GRAM
Glyma.13G347700	188281.232471458	230540.983181486	176825.009663233	57637.5545126623	64436.5368481461	104599.685525611	198549.075105392	75557.9256288065	1.39383589747968	2.91186623617771e-08	1.00671656700511e-06	-	Chr13	43773475	43780320	-	2562	-	-	Lipoxygenase
Glyma.02G025700	43.7087333963512	31.7717069047664	53.4983559796045	5.05069791905416	3.93211410383964	6.65144574158372	42.992932093574	5.21141925482584	3.04602980577394	2.9254312261956e-08	1.01053970514479e-06	-	Chr02	2310928	2312962	+	388	-	-	-
Glyma.09G129500	281.441600405774	352.775504252923	296.82958801587	127.277587560165	136.640965108427	157.734284728985	310.348897558189	140.550945799193	1.14140580470387	2.95906073407491e-08	1.02128130404134e-06	-	Chr09	32412880	32420655	+	1410	-	-	-
Glyma.19G105400	358.198400516439	339.628591050951	423.672464290094	173.744008415463	177.928163198744	191.941719971416	373.833151952495	181.204630528541	1.04605855043303	2.98775577957946e-08	1.03030291690682e-06	-	Chr19	35541994	35545213	+	1827	-	-	-
Glyma.06G090700	265.450600382718	373.591450156046	334.796163227202	130.308006311597	150.403364471866	145.38159978033	324.612737921989	142.030990187931	1.19232143003141	2.99319511525437e-08	1.03129642295841e-06	-	Chr06	7047606	7051541	-	2892	-	-	Pkinase
Glyma.13G257600	138.588666866479	119.417794917915	202.776026696888	25.2534895952708	25.5587416749576	55.1119790016937	153.594162827094	35.3080700906407	2.12035624709135	3.03012275039061e-08	1.04312816664173e-06	-	Chr13	36267577	36268273	+	345	-	-	-
Glyma.04G147700	11439.9614164938	20906.8787194365	10798.902017496	5347.67895669455	4390.20539693695	5514.04851977291	14381.9140511421	5083.97762446814	1.50018250135696	3.03952951061201e-08	1.04547366580027e-06	-	Chr04	30179767	30183807	+	873	-	-	-
Glyma.02G112900	646.036400931435	362.635689154403	679.083970257238	1756.63273624704	1288.75039753344	1591.59594530753	562.585353447692	1545.65969302934	-1.4571713447648	3.06793486027984e-08	1.0543443315226e-06	-	Chr02	10933057	10936021	-	543	-	-	-
Glyma.12G201100	717.462867701082	991.496370648744	893.940270885005	328.295364738521	412.871980903162	441.846038548062	867.633169744944	394.337794729915	1.13735750991282	3.18328889480844e-08	1.09305572340305e-06	-	Chr12	36186680	36200198	-	3003	-	-	-
Glyma.07G067600	30.915933377907	48.2053484072318	55.2241093983014	0	0	0.95020653451196	44.7817970611467	0.316735511503987	6.99663810913897	3.20339530678059e-08	1.09902358814416e-06	-	Chr07	6091311	6093654	-	852	-	-	-
Glyma.06G105700	1894.40046939795	1492.17464842386	1569.57273430485	3044.56070560585	3035.5920881642	2897.17972372697	1652.04928404222	2992.44417249901	-0.857175663096343	3.2751072613492e-08	1.12267112176453e-06	-	Chr06	8453898	8456152	-	489	-	-	-
Glyma.20G125100	79.9550001152766	74.4991748111764	50.0468491422107	3.0304187514325	12.7793708374788	14.2530980176794	68.1670080228879	10.0209625355302	2.75605827611561	3.28249544395702e-08	1.12424771738994e-06	-	Chr20	36735531	36737546	-	972	-	-	-
Glyma.19G254500	752.643067751804	657.345660098615	1042.35506489294	269.707268877492	333.246670300409	381.032820339296	817.447930914453	327.995586505733	1.31800073631118	3.31700343191732e-08	1.13510222705816e-06	-	Chr19	49930622	49932556	+	1443	-	-	UDPGT
Glyma.11G167200	118.333400170609	116.131066617422	93.1906846096337	240.413220946978	263.451644957256	229.949981351894	109.218383799222	244.604949085376	-1.16724099408656	3.32459292158059e-08	1.13673443473076e-06	-	Chr11	16317737	16322178	-	2808	-	-	-
Glyma.08G205200	1819.7758026237	1768.25982566527	1424.60944713431	925.287858770723	871.94630252644	896.994968579291	1670.88169180776	898.076376625484	0.895234353864824	3.33688792975974e-08	1.13964873256366e-06	-	Chr08	16611893	16613679	-	504	-	-	-
Glyma.03G258300	1634.28020235625	2026.81578530406	1208.89026979719	765.685804528611	664.527283548899	642.339617330085	1623.32875248584	690.850901802532	1.23211392539621	3.33877047320323e-08	1.13964873256366e-06	-	Chr03	45279918	45284681	+	1989	-	-	Auxin_resp
Glyma.02G267900	2196.0973364996	2320.43018014811	1859.49930864593	947.510929614561	1239.59897123545	937.853849563305	2125.34227509788	1041.6545834711	1.02857582782967	3.34432811313634e-08	1.14057999066626e-06	-	Chr02	45247639	45251739	+	634	-	-	-
Glyma.05G075100	1621.48740233781	2008.19099160127	1779.25177467652	926.297998354533	834.591218539963	1053.77904677376	1802.97672287187	938.222754556087	0.942194692589949	3.37165196675754e-08	1.1489267462716e-06	-	Chr05	9240383	9258342	-	1663	-	-	AMP-binding
Glyma.12G209800	389.114333894346	406.458733160977	358.093834379611	187.885962588815	210.368104555421	191.941719971416	384.555633811645	196.73192903855	0.965972334841431	3.38625304723928e-08	1.15283439753713e-06	-	Chr12	36897706	36901574	-	867	-	-	-
Glyma.20G020400	609.79013421251	731.844834909791	594.522052741089	334.356202241386	346.026041137888	335.422906682722	645.385673954463	338.601716687332	0.929814982645243	3.38883895882491e-08	1.15283439753713e-06	-	Chr20	2099745	2110389	+	1797	-	-	-
Glyma.13G262000	802.748201157377	1037.51056685565	710.147531793783	381.832762680495	405.007752695483	412.389635978191	850.135433268936	399.743383784723	1.0876947621719	3.3980347365094e-08	1.15498799576869e-06	-	Chr13	36579260	36585256	-	1614	-	-	p450
Glyma.02G028700	121.53160017522	251.982503037802	159.632191229465	569.71872526931	852.285732007241	444.696658151597	177.715431480829	622.233705142716	-1.80894044961209	3.40600242127943e-08	1.15672088969348e-06	-	Chr02	2604249	2616021	+	1173	-	-	PG_binding_1
Glyma.10G081300	297.432600428829	282.658633842404	351.190820704823	558.60718984739	631.104313666262	626.186106243382	310.427351658686	605.299203252345	-0.961498654767691	3.44630278267988e-08	1.16863478262914e-06	-	Chr10	9621308	9625766	-	2886	-	-	Pkinase_Tyr
Glyma.08G069200	202.552666958701	128.18240371923	226.936574558645	32.3244666819466	36.3720554605166	69.3650770193731	185.890548412192	46.0205330539455	2.01320827466722	3.44688121786575e-08	1.16863478262914e-06	-	Chr08	5282268	5283248	+	375	-	-	-
Glyma.20G050100	35.1802000507217	30.676130804602	26.7491779898023	79.8010271210558	116.980394589229	114.974990675947	30.8685029483753	103.918804128744	-1.75712356724861	3.5043643866343e-08	1.18712552230254e-06	-	Chr20	10155729	10158421	+	1035	-	-	-
Glyma.20G000800	2198.229469836	2527.49406307918	2277.13163597059	1446.51988401711	1288.75039753344	1321.73728950614	2334.28505629526	1352.3358570189	0.787485104717778	3.57751095217233e-08	1.21088683042797e-06	-	Chr20	76452	80093	+	1359	-	-	Exo_endo_phos
Glyma.20G110000	18.1231333594627	41.6318918062456	21.5719177337115	127.277587560165	101.251938173871	98.8214795892439	27.1089809664733	109.117001774426	-2.01795755518249	3.58339273824204e-08	1.21186013476521e-06	-	Chr20	35229423	35231861	+	1161	-	-	-
Glyma.18G133100	218.543666981756	175.292176026297	201.91314998754	497.99881481874	359.788440501327	480.804506463052	198.582997665198	446.197253927706	-1.16742952543733	3.61302472632535e-08	1.22085710618296e-06	-	Chr18	18870134	18874817	+	1047	-	-	Cyclin_C
Glyma.19G144700	534.099400770048	788.814792118338	843.893421742794	301.021595975628	198.571762243902	308.817123716387	722.26920487706	269.470160645306	1.42279849680272	3.71899201815302e-08	1.25561144251076e-06	-	Chr19	40579736	40582424	+	1509	-	-	p450
Glyma.08G013100	28.7838000414996	64.6389899096971	60.4013696543922	4.04055833524333	6.88119968171937	7.60165227609568	51.2747198685296	6.17447009768613	3.05113692010971	3.76103277282684e-08	1.26874270408532e-06	-	Chr08	1027312	1028389	-	450	-	-	-
Glyma.05G244300	195.090200281275	212.541763431886	144.963287170541	67.6793521153258	76.6762250248729	59.8630116742535	184.198416961234	68.0728629381507	1.43378024028969	3.79980578755105e-08	1.28054080305212e-06	-	Chr05	41876299	41879940	+	2253	-	-	PPR
Glyma.18G096500	1076.72733488572	933.430837340033	1164.88355762042	1886.94074255864	1984.73459391306	1827.2471658665	1058.34724328206	1899.64083411273	-0.843262250426353	3.80235994555813e-08	1.28054080305212e-06	-	Chr18	9889095	9895297	-	1656	-	-	Pkinase
Glyma.19G184100	6047.79620871952	5325.59542289895	5204.00943408056	2117.2525676675	3154.53853980535	1947.92339574952	5525.80035523301	2406.57150107412	1.19919379139453	3.81186639651413e-08	1.28267076941801e-06	-	Chr19	44253254	44255368	-	1137	-	-	HMA
Glyma.16G020300	108.738800156776	158.858534523832	220.896437593206	50.5069791905416	42.2702266162761	48.46053326011	162.831257424605	47.0792463556426	1.79346398421305	3.83248507485409e-08	1.28853326386587e-06	-	Chr16	1846127	1847574	+	351	-	-	-
Glyma.03G154600	54.3694000783881	40.5363157060813	50.9097258515591	148.490518820192	129.759765426708	121.626436417531	48.6051472120095	133.292240221477	-1.45239571307098	3.89044179433195e-08	1.30692908010925e-06	-	Chr03	36969471	36974353	-	806	-	-	-
Glyma.05G058400	1331.51726858641	1575.43843203635	1123.46547557169	618.20542529223	680.255739964257	703.152835538851	1343.47372539815	667.204666931779	1.00908170349441	3.89692388693067e-08	1.30801661723521e-06	-	Chr05	5411736	5414015	-	2280	-	-	-
Glyma.14G053300	1331.51726858641	1405.62413651087	1302.08095440683	845.486831649667	752.99985088529	731.65903157421	1346.40745316803	776.715238036389	0.793637979276952	4.0054805226325e-08	1.34333553101798e-06	-	Chr14	4212867	4218706	+	1201	-	-	-
Glyma.04G020400	58.6336667512028	51.4920767077248	54.361232688953	13.1318145895408	9.83028525959909	12.3526849486555	54.8289920492936	11.7715949325985	2.22001477763705	4.03144029156207e-08	1.35091788057731e-06	-	Chr04	1603209	1610515	-	2544	-	-	C2
Glyma.08G117000	140.720800202887	207.063882931064	255.411505967144	68.6894916991366	62.9138256614342	71.265490088397	201.065396367032	67.6229358163226	1.57431288993769	4.04968418114407e-08	1.35590422516844e-06	-	Chr08	9019800	9023179	+	2013	-	-	Pkinase_Tyr
Glyma.01G054400	181.231333594627	101.888577315285	200.187396568843	511.130629408281	405.007752695483	447.547277755133	161.102435826252	454.561886619632	-1.49317465991152	4.11395686041247e-08	1.37628073823193e-06	-	Chr01	7002015	7004894	-	543	-	-	-
Glyma.15G151100	167.372466907979	222.401948333365	244.194108745614	79.8010271210558	87.4895388104319	86.4687946405884	211.322841328986	84.5864535240254	1.3224564444727	4.3793368014348e-08	1.46384597959734e-06	-	Chr15	12521815	12522542	+	270	-	-	-
Glyma.03G184200	378.453667212309	488.626940673304	427.123971127488	196.977218843112	217.24930423714	220.447916006775	431.4015263377	211.558146362342	1.02742811711621	4.412955591483e-08	1.47386135711568e-06	-	Chr03	39598255	39607085	-	1650	-	-	-
Glyma.03G191300	308.093267110866	367.01799355506	253.685752548447	140.409402149706	109.11616638155	135.87953443521	309.599004404791	128.468367655489	1.26723521981538	4.50595442433882e-08	1.50367578438698e-06	-	Chr03	40211543	40213012	+	1470	-	-	B_lectin
Glyma.12G235100	413.633867263031	546.692473982015	622.996984149588	198.997498010734	228.062618022699	255.605557783717	527.774441798211	227.555224605717	1.21422365743818	4.70678274879737e-08	1.56939475739884e-06	-	Chr12	39430261	39433993	+	1077	-	-	2OG-FeII_Oxy
Glyma.10G266000	180.165266926423	231.16655713468	169.986711741647	69.6996312829475	85.5234817585121	76.0165227609568	193.772845267583	77.0798786008055	1.327682324389	4.74293729658154e-08	1.5801428785107e-06	-	Chr10	48960582	48965485	+	675	-	-	-
Glyma.05G027300	137.522600198276	113.939914417093	106.133835249861	248.494337617465	261.485587905336	263.207210059813	119.19878328841	257.729045194205	-1.11528207146342	4.84383957277431e-08	1.61242659667777e-06	-	Chr05	2366700	2370430	+	771	-	-	-
Glyma.06G112100	0	2.19115220032872	1.72575341869692	37.3751646010008	22.6096560970779	59.8630116742535	1.30563520634188	39.9492774574441	-4.91659771666556	4.8513067440641e-08	1.61284736504598e-06	-	Chr06	9084206	9087911	+	1098	-	-	DUF6
Glyma.15G050600	293.168333756014	148.998349622353	225.210821139948	609.114169037932	598.664372309585	548.269170413401	222.459168172772	585.349237253639	-1.39515938070174	4.8531054122861e-08	1.61284736504598e-06	-	Chr15	3987107	3991529	-	1458	-	-	-
Glyma.16G063200	2272.85413661026	2669.91895610054	2463.51300518985	1305.1003422836	1285.80131195556	1530.78272709877	2468.76203263355	1373.89479377931	0.845381552868835	4.88268883248199e-08	1.62134227524723e-06	-	Chr16	6210137	6217815	+	1581	-	-	G6PD_C
Glyma.05G016500	26.6516667050922	23.0070981034515	24.1605478617569	0	0	0	24.6064375567669	0	7.09143674606888	5.00998245865422e-08	1.66224208126147e-06	-	Chr05	1474491	1476161	-	1029	-	-	Str_synth
Glyma.05G044800	277.177333732959	266.224992339939	263.17739635128	119.196470889678	141.556107738227	131.128501762651	268.859907474726	130.627026796852	1.04077860866604	5.02124026259336e-08	1.66460721600052e-06	-	Chr05	3995750	3997051	+	522	-	-	-
Glyma.11G061100	3869.82200557939	2199.91680913003	3152.08861924992	1441.46918609806	1062.65383656266	1216.26436417531	3073.94247798645	1240.12912894534	1.30969723470816	5.04492170900093e-08	1.67108368063472e-06	-	Chr11	4581120	4582200	+	349	-	-	-
Glyma.15G104900	2054.31046962851	2903.27666543555	2497.16519685444	1236.41085058446	1346.74908056508	1189.65858120897	2484.91744397283	1257.60617078617	0.982505946755603	5.05464539947225e-08	1.67292992892878e-06	-	Chr15	8210571	8213067	+	1212	-	-	-
Glyma.03G231700	1051.14173484884	960.820239844142	982.816571947896	551.536212760715	599.647400835545	594.829290604487	998.259515546958	582.004301400249	0.778198153603602	5.09739534223061e-08	1.68569484032814e-06	-	Chr03	43302392	43304350	-	534	-	-	Usp
Glyma.20G122200	127.928000184443	152.285077922846	219.170684174509	60.60837502865	55.0495974537549	46.5601201910861	166.461254093932	54.0726975578303	1.62654025838264	5.12302038446073e-08	1.69278030933099e-06	-	Chr20	36484212	36484710	-	456	-	-	-
Glyma.04G080600	81.0210667834803	71.2124465106833	106.133835249861	217.180010519329	198.571762243902	219.497709472263	86.1224495146747	211.749827411831	-1.29122876746023	5.15161873899509e-08	1.700835828062e-06	-	Chr04	6773967	6780762	+	2997	-	-	Myb_DNA-binding
Glyma.05G026100	227.072200327386	191.725817528763	233.839588233433	40.4055833524333	64.879882713354	94.0704469166841	217.545868696527	66.4519709941571	1.70925933243975	5.15722559926001e-08	1.70129360357913e-06	-	Chr05	2276426	2278856	-	1107	-	-	Lipase_GDSL
Glyma.05G236200	43.7087333963512	65.7345660098615	6.90301367478768	0	0	0	38.7821043603335	0	7.74296899527612	5.26230921260159e-08	1.73453972999506e-06	-	Chr05	41259373	41264057	-	576	-	-	-
Glyma.12G135600	201.486600290497	249.791350837474	219.170684174509	546.48551484166	696.967224905576	413.339842512703	223.48287843416	552.264194086646	-1.30539176230203	5.28680224765948e-08	1.74118931542197e-06	-	Chr12	15835658	15840579	+	3426	-	-	TIR
Glyma.04G067400	49.0390667373697	41.6318918062456	37.9665752113322	0	0	1.90041306902392	42.8791779183158	0.633471023007974	6.03725258795391	5.31056542210156e-08	1.74758786363884e-06	-	Chr04	5634756	5637582	+	753	-	-	SPX
Glyma.01G167800	279.309467069366	373.591450156046	782.629175379053	126.267447976354	88.4725673363918	133.979121366186	478.510030868155	116.239712226311	2.04272367431814	5.32808486790159e-08	1.75192297875081e-06	-	Chr01	50531524	50531739	+	216	-	-	-
Glyma.04G245100	348.603800502606	248.695774737309	218.30780746516	632.347379465581	681.238768490217	573.924746845224	271.869127568359	629.170298267008	-1.21228936472136	5.54157583088506e-08	1.82063573671262e-06	-	Chr04	51257284	51265241	-	1902	-	-	-
Glyma.19G222300	93.8138668019246	60.2566855090397	75.070273713316	18.182512508595	16.7114849413185	22.8049568282871	76.3802753414268	19.2329847594002	1.9881715890012	5.56466062283634e-08	1.82673126244119e-06	-	Chr19	47455768	47457600	+	732	-	-	-
Glyma.08G195300	73.5586001060545	107.366457816107	67.3043833291799	25.2534895952708	11.7963423115189	18.0539241557272	82.7431470837805	18.3679186875057	2.17060362104796	5.62397807950123e-08	1.84470141855861e-06	-	Chr08	15746350	15748416	+	642	-	-	zf-Dof
Glyma.14G212700	136.456533530072	135.85143642038	298.555341434567	33.3346062657575	48.1683977720356	53.2115659326698	190.287770461673	44.9048566568209	2.08522024092961	5.64659799146396e-08	1.85061510757638e-06	-	Chr14	47788940	47790839	-	1338	-	-	-
Glyma.10G147200	115.135200165998	98.6018490147923	62.1271230730891	299.001316808006	251.655302645737	228.049568282871	91.9547240846266	259.568729245538	-1.50300636904368	5.66345707095626e-08	1.85463266811039e-06	-	Chr10	38248742	38259884	+	2886	-	-	AAA
Glyma.08G011100	20.2552666958701	12.0513371018079	32.7893149552415	124.247168808732	115.014337537309	73.165903157421	21.6986395843065	104.142469834488	-2.24387159994438	5.67255397900023e-08	1.85610386364819e-06	-	Chr08	886931	889373	-	933	-	-	HMA
Glyma.04G012700	6686.37014297353	7445.53517671698	9156.84763960586	3929.44298102414	4112.99135261626	4279.73023144187	7762.91765309879	4107.38818836076	0.91847652565496	5.69899573664491e-08	1.86324343986723e-06	-	Chr04	952334	953632	-	558	-	-	RRM_1
Glyma.15G002200	25.5856000368885	17.5292176026297	14.6689040589238	58.5880958610283	90.4386243883117	104.522718796316	19.2612405661474	84.5164796818852	-2.1435470296883	5.74498856915086e-08	1.8767583403534e-06	-	Chr15	220497	223162	-	1524	-	-	p450
Glyma.19G259800	1341.11186860024	1036.41499075548	1187.31835206348	2269.78364482294	2149.88338627432	2072.40045177059	1188.28173713973	2164.02249428928	-0.864727092291112	5.81573519126043e-08	1.89833131198454e-06	-	Chr19	50342243	50343657	+	300	-	-	-
Glyma.14G139400	861.38186790858	868.791847430336	1750.77684326803	272.737687628925	387.313239228204	413.339842512703	1160.31685286898	357.796923123277	1.69774793530323	5.82069605539641e-08	1.89841342544612e-06	-	Chr14	26821540	26825163	+	702	-	-	-
Glyma.08G038000	67.1622000968324	43.8230440065743	75.070273713316	218.19015010314	154.335478575706	176.738415419225	62.0185059389076	183.088014699357	-1.55525920033598	5.83023537682773e-08	1.89998745764494e-06	-	Chr08	2987443	2988562	-	267	-	-	-
Glyma.18G126500	44.7748000645549	37.2495874055882	33.6521916645899	105.054516716327	115.997366063269	106.42313186534	38.5588597115777	109.158338214978	-1.50634361944895	5.92556750644279e-08	1.92949497027239e-06	-	Chr18	16680268	16687062	-	1758	-	-	-
novel.811	108.738800156776	123.800099318573	81.9732873881037	23.2332104276491	38.3381125124365	27.5559895008469	104.837395621151	29.7091041469775	1.81524465030028	6.02865969548329e-08	1.96147965814627e-06	-	Chr08	20843276	20844590	-	852	-	PF00046:Homeobox domain	Homeobox
Glyma.06G019800	77.8228667788692	82.1682075123269	43.143835467423	230.31182510887	211.351133081381	173.887795815689	67.7116365862064	205.183584668646	-1.60759317647182	6.05251351908696e-08	1.96765262081801e-06	-	Chr06	1494230	1501925	+	1644	-	-	-
Glyma.02G150600	83.1532001198877	140.233740821038	88.8763010628914	29.2940479305141	31.4569128307171	19.0041306902392	104.087747334606	26.5850304838235	1.96886872349814	6.08593679490483e-08	1.97692412631912e-06	-	Chr02	15507498	15509859	-	1878	-	-	Pkinase
Glyma.16G216500	6586.15987616239	7383.08733900761	9033.45627016903	4189.04885406352	3707.98359992078	4135.29883819605	7667.56782844634	4010.77709739345	0.934997254334238	6.10178619133693e-08	1.98047669037983e-06	-	Chr16	37349818	37353883	-	1623	-	-	Sugar_tr
Glyma.13G094100	1453.04886876163	1241.28772148622	1354.71643367708	436.38030020628	704.831453113255	652.791889209717	1349.68434130831	598.001214176417	1.17419288791687	6.15321214796247e-08	1.99556144898361e-06	-	Chr13	20935405	20937030	+	603	-	-	SCP
Glyma.09G146800	44.7748000645549	49.3009245073961	50.9097258515591	324.254806403277	101.251938173871	228.049568282871	48.3284834745034	217.852104286673	-2.17132885401713	6.20263860387496e-08	2.00997401446469e-06	-	Chr09	36394422	36396140	-	1719	-	-	MatE
Glyma.14G065900	1734.4904691674	2321.52575624828	1972.53615757058	767.706083696233	888.657787467758	1122.19391725863	2009.51746099542	926.185929474205	1.11721555774699	6.21327124182258e-08	2.01180233172973e-06	-	Chr14	5409876	5413105	-	1086	-	-	Hexapep
Glyma.09G260200	881.63713460445	927.952956839212	907.74629823458	564.668027350255	494.463348557834	507.410289429387	905.778796559414	522.180555112492	0.794781441487861	6.22387967611958e-08	2.01361988365756e-06	-	Chr09	47849445	47860793	+	1881	-	-	-
Glyma.17G065100	33.0480667143143	39.4407396059169	25.8863012804538	132.328285479219	210.368104555421	84.5683815715645	32.7917025335617	142.421590535401	-2.12430911113371	6.26064001381922e-08	2.02388869476408e-06	-	Chr17	5032683	5034197	-	864	-	-	-
Glyma.18G220000	884.835334609061	915.901619737404	804.201093112765	480.826441893956	521.005118758752	480.804506463052	868.31268248641	494.21202237192	0.81251023311444	6.36569892336492e-08	2.05620236377153e-06	-	Chr18	50680637	50690767	-	1263	-	-	CTP_transf_2
novel.1645	54.3694000783881	47.1097723070674	37.1036985019838	114.145772970624	131.725822478628	167.236350074105	46.1942902958131	137.702648507786	-1.58282749783199	6.43239689158645e-08	2.07608313445663e-06	-	Chr17	34038588	34045636	+	2612	-	PF02897:Prolyl oligopeptidase, N-terminal beta-propeller domain	-
Glyma.20G241600	1096.98260158159	1063.80439325959	1478.10780311391	603.053331535067	530.835404018351	625.23589970887	1212.9649326517	586.374878420763	1.0493139578507	6.45488595544634e-08	2.08167490108762e-06	-	Chr20	47264269	47266795	+	681	-	-	-
Glyma.17G100800	192.958066944868	232.262133234844	343.424930320687	46.4664208552983	65.8629112393139	100.721892658268	256.215043500133	71.0170749176267	1.85106950936871	6.47315341132454e-08	2.0858973646468e-06	-	Chr17	7926190	7929352	+	1107	-	-	Lipase_GDSL
Glyma.10G179600	203.618733626904	213.63733953205	187.244245928616	70.7097708667583	100.268909647911	82.6679685025406	201.500106362523	84.5488830057365	1.25132545384394	6.5493687217126e-08	2.10877118138721e-06	-	Chr10	41288232	41290368	+	1314	-	-	Pkinase
Glyma.15G101600	208.949066967923	291.423242643719	242.468355326917	116.166052138246	102.234966699831	84.5683815715645	247.61355497952	100.989800136547	1.29442221974518	6.56193660684284e-08	2.11113159213925e-06	-	Chr15	7914179	7916576	-	1152	-	-	F-box
Glyma.17G003000	13.8588666866479	6.57345660098615	7.76589038413614	48.48670002292	53.0835404018351	51.3111528636459	9.39940455725675	50.960464429467	-2.44662822192726	6.56816128811871e-08	2.1114491056351e-06	-	Chr17	346338	348843	+	768	-	-	START
Glyma.02G108500	559.685000806936	616.809344392534	789.532189053841	271.727548045114	333.246670300409	312.617949854435	655.342178084437	305.864056066653	1.10026326517815	6.63031134420237e-08	2.12881127203515e-06	-	Chr02	10349252	10351608	-	1056	-	-	Myb_DNA-binding
Glyma.03G177000	43.7087333963512	61.3522616092041	68.1672600385283	12.12167500573	1.96605705191982	9.50206534511961	57.7427516813612	7.86326580092314	2.88015562320677	6.63273208393567e-08	2.12881127203515e-06	-	Chr03	38971622	38976801	-	1635	-	-	-
Glyma.16G058200	1262.22293515317	1546.95345343207	1334.00739265272	816.192783719153	703.848424587295	749.712955729937	1381.06126041265	756.584721345462	0.868086460752959	6.65366376355181e-08	2.13383049829993e-06	-	Chr16	5703879	5710543	+	1429	-	-	-
novel.1758	640.706067590417	642.007594696314	433.164108092927	171.723729247842	247.723188541897	256.555764318229	571.959256793219	225.334227369323	1.34230074355135	6.66609080311848e-08	2.13611647420757e-06	-	Chr18	47508104	47515424	+	2316	-	PF01070:FMN-dependent dehydrogenase	FMN_dh
Glyma.04G020200	31.9820000461106	161.049686724161	37.9665752113322	4.04055833524333	5.89817115575946	6.65144574158372	76.9994206605345	5.53005841086217	3.79361746655307	6.69665684217729e-08	2.14420675632924e-06	-	Chr04	1596653	1598242	+	1305	-	-	-
Glyma.U031200	45.8408667327586	41.6318918062456	24.1605478617569	149.500658404003	102.234966699831	130.178295228139	37.211102133587	127.304640110657	-1.78553680346721	6.86035770996192e-08	2.19487888892052e-06	-	scaffold_28	335381	340045	-	2133	-	-	-
Glyma.15G152900	1711.03700246692	2382.87801785748	2665.42615517739	811.142085800098	1063.63686508862	551.119790016937	2253.11372516726	808.632913635219	1.47861860959992	6.92748609280196e-08	2.21459809177663e-06	-	Chr15	12680146	12681864	-	861	-	-	C2
Glyma.05G094400	287.838000414996	622.287224893356	548.789587145621	86.8720042077316	155.318507101666	39.9086744495023	486.304937484657	94.0330619196332	2.37135211782066	6.98780604830295e-08	2.23211123153081e-06	-	Chr05	23987218	23988243	-	1026	-	-	Pkinase
Glyma.10G287500	11.7267333502406	3.28672830049308	6.90301367478768	90.9125625429749	37.3550839864766	52.2613593981578	7.30549177517378	60.1763353092031	-3.04049723549857	7.01834653416064e-08	2.24009172988982e-06	-	Chr10	50658342	50658903	-	363	-	-	GRAM
Glyma.09G043900	140.720800202887	156.667382323503	100.95657499377	284.859362634655	401.075638591643	321.169808665043	132.781585840053	335.701603297113	-1.34243421461342	7.02811808308734e-08	2.24143588738463e-06	-	Chr09	3735158	3745785	-	3789	-	-	-
Glyma.04G230000	24.5195333686848	70.1168704105189	61.2642463637407	5.05069791905416	6.88119968171937	0.95020653451196	51.9668833809815	4.29403471176183	3.60640035608478	7.07652981069727e-08	2.25509146030694e-06	-	Chr04	49888837	49889767	+	276	-	-	-
Glyma.06G201400	37.3123333871291	67.9257182101902	26.7491779898023	0	0.983028525959909	0	43.9957431957072	0.32767617531997	6.96320340802355	7.10450769689428e-08	2.2622189121422e-06	-	Chr06	18524741	18525818	+	381	-	-	-
Glyma.02G157700	56.5015334147955	31.7717069047664	44.8695888861199	180.814985502139	130.742793952668	120.676229883019	44.3809430685606	144.078003112609	-1.69678838741879	7.17895288551341e-08	2.28411956370021e-06	-	Chr02	17060683	17071744	-	3984	-	-	-
Glyma.20G112600	989.309868093023	624.478377093684	542.749450180181	2131.39452184086	1679.01272233952	1722.72444707018	718.845898455629	1844.37723041686	-1.36000722493018	7.26297155841069e-08	2.30902925443732e-06	-	Chr20	35468911	35474203	+	1509	-	-	-
Glyma.08G218400	436.021267295308	227.879828834187	292.515204469128	1192.97484848059	670.425454704658	1049.0280141012	318.805433532874	970.809439095485	-1.60667957161328	7.60354754605974e-08	2.41539959556155e-06	-	Chr08	17747795	17750917	-	1293	-	-	Pkinase
Glyma.12G030300	211.08120030433	139.138164720874	348.602190576778	22.2230708438383	56.0326259797148	61.7634247432774	232.940518533994	46.6730405222769	2.31936024387571	7.67841219046958e-08	2.43726104111976e-06	-	Chr12	2264202	2265191	+	573	-	-	-
Glyma.15G108300	431.757000622494	556.552658883494	448.695888861199	257.585593871762	191.690562562182	174.838002350201	479.001849455729	208.038052928048	1.20339631005836	7.71136033735885e-08	2.44424812624243e-06	-	Chr15	8518412	8520954	-	1770	-	-	-
Glyma.12G207500	264.384533714515	203.777154630571	185.518492509919	469.714906472037	453.176150467518	447.547277755133	217.893393618335	456.812778231563	-1.0700564753126	7.71255114253914e-08	2.44424812624243e-06	-	Chr12	36730431	36734124	-	1011	-	-	-
Glyma.05G238200	101.27633347935	63.5434138095328	258.00013609519	19.1926520924058	20.6435990451581	24.705369897311	140.939961128024	21.5138736782916	2.71470796916625	7.7505051962129e-08	2.45434694006076e-06	-	Chr05	41435139	41435681	+	213	-	-	-
Glyma.05G044000	1050.07566818063	887.41664113313	794.709449309932	2025.32986554072	1606.26861141849	1738.87795815689	910.733919541232	1790.15881170537	-0.975489176761928	7.8172032559839e-08	2.47352509933456e-06	-	Chr05	3923874	3926045	-	1221	-	-	-
Glyma.12G003900	390.18040056255	307.856884146185	264.903149769977	750.533710771449	648.79882713354	648.991063071669	320.980144826237	682.774533658886	-1.09052043621407	7.82361205180965e-08	2.47361136496118e-06	-	Chr12	302437	304546	+	1047	-	-	-
Glyma.06G102000	519.174467415196	619.000496592863	650.609038848739	1551.57440073344	2459.53737195169	1127.8951564657	596.261334285599	1713.00230971694	-1.522227715463	7.89118301224669e-08	2.49302013785022e-06	-	Chr06	8100147	8101629	-	927	-	-	-
Glyma.12G120500	41.5766000599438	32.8672830049308	31.0635615365446	118.186331305867	100.268909647911	95.0206534511961	35.1691482004731	104.491964801658	-1.574790073315	7.94175708733798e-08	2.50703298124329e-06	-	Chr12	12847421	12857464	-	2013	-	-	GTP_EFTU
Glyma.17G107800	20.2552666958701	6.57345660098615	15.5317807682723	65.6590729477041	99.2858811219508	60.8132182087655	14.1201680217095	75.2527240928068	-2.40685452739517	7.99908449768306e-08	2.52315410227386e-06	-	Chr17	8462963	8465368	+	516	-	-	-
Glyma.17G064300	31.9820000461106	50.3965006075605	26.7491779898023	1.01013958381083	0	3.80082613804784	36.3758928811578	1.60365524061956	4.47875278439424	8.01542792800323e-08	2.52633253036486e-06	-	Chr17	4947304	4948143	-	405	-	-	-
Glyma.12G181500	612.988334217121	799.770553119982	749.839860423812	340.417039744251	404.024724169523	337.323319751746	720.866249253638	360.58836122184	0.999547535040871	8.04041438327931e-08	2.53222800483403e-06	-	Chr12	34198074	34199528	-	588	-	-	-
Glyma.13G189700	99.144200142943	129.277979819394	115.625479052694	10.1013958381083	36.3720554605166	28.5061960353588	114.68255300501	24.9932157779946	2.1950393278496	8.13494796997062e-08	2.55806249540032e-06	-	Chr13	30310606	30315849	-	1230	-	-	DUF6
Glyma.08G283100	1015.96153479811	1051.75305615778	694.61575102551	2024.31972595691	1847.11060027867	1945.07277614598	920.77678066047	1938.83436746052	-1.07522642942543	8.13513623512406e-08	2.55806249540032e-06	-	Chr08	38897227	38906536	-	1749	-	-	-
Glyma.02G304900	28.7838000414996	32.8672830049308	35.3779450832869	1.01013958381083	1.96605705191982	3.80082613804784	32.3430093765724	2.2590075912595	3.82746897738813	8.2837617123657e-08	2.6027669692041e-06	-	Chr02	47990282	47991740	+	465	-	-	-
Glyma.10G118100	55.4354667465918	38.3451635057525	44.8695888861199	144.449960484949	137.623993634387	110.223958003387	46.2167397128214	130.765970707575	-1.50011913108679	8.32500500899056e-08	2.61368848849243e-06	-	Chr10	29655168	29671386	+	4088	-	-	Pkinase
novel.393	76.7568001106656	44.9186201067387	25.0234245711053	0	1.96605705191982	0	48.8996149295032	0.65535235063994	6.22037893658945	8.3462260468583e-08	2.61831178522141e-06	-	Chr04	8345493	8347496	-	435	-	-	-
Glyma.07G202300	5198.14107416118	8005.37456390097	5640.62504901088	3098.09810354782	1995.54790769862	2670.08036197861	6281.38022902434	2587.90879107502	1.27925993884035	8.44439672257296e-08	2.64704914992505e-06	-	Chr07	37166660	37169027	+	1566	-	-	p450
Glyma.19G235200	42.6426667281475	24.1026742036159	39.6923286300292	118.186331305867	121.895537219029	98.8214795892439	35.4792231872642	112.967782704713	-1.6647412078531	8.51049596505791e-08	2.66569629637463e-06	-	Chr19	48480989	48486617	+	1977	-	-	Pkinase
Glyma.U020900	379.519733880513	391.120667758676	539.297943342788	196.977218843112	175.962106146824	210.945850661655	436.646114993992	194.628391883864	1.16728213497822	8.53780640126483e-08	2.67217431403562e-06	-	scaffold_21	3406020	3408484	-	615	-	-	-
Glyma.19G076500	143.919000207498	134.755860320216	497.879861294061	31.3143270981358	26.5417702009176	57.0123920707176	258.851573940592	38.2894964565903	2.75787395127385	8.63894486625357e-08	2.70173115165565e-06	-	Chr19	27579157	27580803	-	930	-	-	-
Glyma.10G250700	187.627733603849	233.357709335008	161.357944648162	791.949433707693	460.057350149238	431.39376666843	194.114462529007	561.133516841787	-1.53280607815872	8.7045261320009e-08	2.7201306777769e-06	-	Chr10	47882162	47884061	+	999	-	-	-
novel.1361	99.144200142943	96.4106968144635	71.6187668759222	191.926520924058	296.874614839893	223.298535610311	89.0578879444429	237.366557124754	-1.41872528043745	8.74143732395546e-08	2.72787499143795e-06	-	Chr14	46019849	46023801	+	2856	-	-	-
Glyma.17G134700	1470.10593545289	1816.46517407251	1156.25479052694	683.864498239934	734.322308892052	655.642508813253	1480.94196668411	691.276438648413	1.09865654596248	8.74284205432086e-08	2.72787499143795e-06	-	Chr17	10842191	10847722	+	1197	-	-	Abhydrolase_1
Glyma.17G158800	89.5496001291098	121.608947118244	113.899725633997	34.3447458495683	38.3381125124365	38.9584679149904	108.352757627117	37.213775425665	1.54175222387515	8.77391064664e-08	2.73528733389336e-06	-	Chr17	13666748	13667666	+	345	-	-	-
Glyma.20G223800	89.5496001291098	86.5505119129843	59.5384929450437	200.007637594545	180.877248776623	204.294404920072	78.5462016623793	195.059763763747	-1.31922873194354	8.78016920534333e-08	2.73528733389336e-06	-	Chr20	45839901	45843782	+	1180	-	-	Ndr
Glyma.03G130900	424.294533945068	393.311819959005	302.006848271961	852.557808736343	680.255739964257	831.430717697965	373.204400725345	788.081422132855	-1.08011211346496	8.828090574136e-08	2.7480925654407e-06	-	Chr03	34612113	34616010	-	2535	-	-	-
Glyma.13G360000	36.2462667189254	27.389402504109	45.7324655954684	4.04055833524333	3.93211410383964	3.80082613804784	36.4560449395009	3.92449952571027	3.22139383581398	8.85104971427547e-08	2.75311355001445e-06	-	Chr13	44696143	44701512	-	1950	-	-	Sulfate_transp
Glyma.14G061100	3221.65347131155	2577.89056368674	2778.46300410204	5508.29115052047	4760.80715122384	5031.34360024083	2859.33567970011	5100.14730066171	-0.834872217316716	8.92102553754585e-08	2.77274002675057e-06	-	Chr14	4945081	4947416	+	960	-	-	-
Glyma.10G157700	1465.84166878007	1779.21558666692	1135.54574950257	702.047010748529	695.984196379616	671.796019899956	1460.20100164985	689.942409009367	1.08106511522914	9.05298272561501e-08	2.81158582153307e-06	-	Chr10	39177037	39184196	+	2733	-	-	-
Glyma.18G238600	39.4444667235365	38.3451635057525	86.287670934846	5.05069791905416	9.83028525959909	5.70123920707176	54.6924337213783	6.86074079524167	3.00128866085348	9.13029502848361e-08	2.83341380437437e-06	-	Chr18	52750924	52752837	+	579	-	-	WRKY
Glyma.17G258400	357.132333848236	468.906570870345	390.883149334852	203.038056345977	130.742793952668	179.589035022761	405.640684684478	171.123295107135	1.24502167369138	9.364096428931e-08	2.90373427110051e-06	-	Chr17	41248979	41254225	+	1782	-	-	-
Glyma.09G008900	249.459600359663	269.511720640432	318.401505749582	125.257308392543	138.607022160347	131.128501762651	279.124275583226	131.664277438514	1.08575077026112	9.49098173882071e-08	2.9408182617628e-06	-	Chr09	693646	696632	+	798	-	-	-
Glyma.10G006900	3342.11900481856	9361.69777590444	5134.97929733269	999.028048388913	2034.86904873701	1510.82838987402	5946.2653593519	1514.90849566665	1.97268593337839	9.55627202869462e-08	2.95877448556634e-06	-	Chr10	678249	679163	-	207	-	-	-
Glyma.12G181800	1723.82980248536	1824.13420677366	2674.05492227088	999.028048388913	904.386243883117	955.907773719032	2074.00631050997	953.107355330354	1.12218562068014	9.62290348142594e-08	2.97711807477546e-06	-	Chr12	34248924	34251406	-	1278	-	-	-
Glyma.15G034600	160.976066898757	147.902773522188	259.725889513886	58.5880958610283	62.9138256614342	68.4148704848612	189.534909978277	63.3055973357745	1.58509121994223	9.66673314658549e-08	2.98838455985548e-06	-	Chr15	2765299	2770528	+	1665	-	-	MatE
Glyma.08G116400	157.777866894146	306.76130804602	278.709177119553	47.4765604391091	95.3537670181112	62.7136312777894	247.749450686573	68.5146529116699	1.8544172142303	9.69199395968365e-08	2.9938977816304e-06	-	Chr08	8947598	8949573	-	1026	-	-	Peptidase_C1
Glyma.01G208200	2657.70420383179	4445.84781446697	3003.67382524199	989.936792134616	1019.40058142043	1648.60833737825	3369.07528118025	1219.31523697776	1.46607808988835	9.71068736054131e-08	2.99737541254319e-06	-	Chr01	53995308	53998115	-	750	-	-	-
Glyma.06G230400	208.949066967923	166.527567224983	140.648903623799	342.437318911872	435.48163700024	394.335711822464	172.041845938901	390.751555911525	-1.18637357475254	9.77079445926708e-08	3.01362101179782e-06	-	Chr06	35855973	35860099	-	2037	-	-	TPR_1
Glyma.19G033900	182.297400262831	140.233740821038	211.404793790373	44.4461416876766	52.1005118758752	77.9169358299808	177.97864495808	58.1545297978442	1.6137069080467	9.97026598964223e-08	3.07279329185365e-06	-	Chr19	4363981	4367926	-	1398	-	-	p450
Glyma.04G064600	1261.15686848496	1247.8611780872	1034.5891745088	646.489333638933	663.544255022939	677.497259107028	1181.20240702699	662.510282589633	0.833550633508815	9.9910858887257e-08	3.0768575580314e-06	-	Chr04	5375638	5377740	+	804	-	-	-
Glyma.04G066800	199.35446695409	173.101023825969	170.849588450995	395.974716853846	320.46729946293	399.086744495023	181.101693077018	371.8429202706	-1.03888515074845	1.01174026360704e-07	3.11337965698679e-06	-	Chr04	5581896	5588101	+	1484	-	-	-
Glyma.16G128800	63.9640000922213	36.1540113054238	48.3210957235138	147.480379236382	129.759765426708	145.38159978033	49.4797023737196	140.873914814473	-1.50907595246959	1.01256802022293e-07	3.11355011679838e-06	-	Chr16	28110324	28112473	+	1068	-	-	-
Glyma.14G192500	327.282467138532	344.010895451609	562.595614495196	60.60837502865	129.759765426708	146.331806314842	411.296325695112	112.233315590067	1.87371860938029	1.02780475709761e-07	3.15799278720419e-06	-	Chr14	45715135	45717866	+	1623	-	-	p450
Glyma.17G013600	7613.84814431074	7237.37571768575	7727.92380892481	12651.9982872307	11588.9232925414	11565.9139380796	7526.38255697377	11935.6118392839	-0.665197372181539	1.02978539199021e-07	3.16166860029775e-06	-	Chr17	1034538	1036967	+	996	-	-	-
Glyma.13G132500	1282.47820184904	1751.82618416281	1684.33533664819	804.071108713423	857.200874637041	780.11956483432	1572.87990755335	813.797182728261	0.950842545310655	1.03437071229227e-07	3.17332969207961e-06	-	Chr13	24493948	24498181	+	1140	-	-	DUF6
Glyma.08G049400	578.874200834603	530.258832479549	414.180820487261	929.328417105966	1139.33006158753	1023.37243766938	507.771284600471	1030.67697212096	-1.02274583571	1.04631292588339e-07	3.20752598237346e-06	-	Chr08	3854843	3859581	+	1201	-	-	-
Glyma.20G196900	628.979334240176	542.310169581357	1321.06424201249	2726.36673670544	2264.89772381163	3871.14142160173	830.784581944675	2954.1352940396	-1.82933493653411	1.05739923484888e-07	3.23904847684104e-06	-	Chr20	43459811	43464110	+	747	-	-	-
Glyma.08G157300	76.7568001106656	108.462033916271	81.9732873881037	32.3244666819466	15.7284564153585	19.9543372247512	89.0640404716802	22.6690867740188	1.97548116421386	1.06088189723646e-07	3.24724912994655e-06	-	Chr08	12156261	12158113	-	852	-	-	-
Glyma.11G237200	181.231333594627	144.616045221695	129.431506402269	411.126810611009	378.465982494565	288.862786491636	151.759628406197	359.48519319907	-1.24598915139194	1.06367622822875e-07	3.25333202673425e-06	-	Chr11	33175648	33178869	+	948	-	-	-
Glyma.17G179500	27.7177333732959	15.338065402301	62.1271230730891	235.362523027924	160.233649731465	150.13263245289	35.060973949562	181.909601737426	-2.3595845465249	1.07375855883528e-07	3.28167968337891e-06	-	Chr17	20016588	20021593	-	2040	-	-	NB-ARC
Glyma.17G009500	15.9910000230553	10.9557610016436	9.49164380283306	62.6286541962716	52.1005118758752	52.2613593981578	12.1461349425107	55.6635084901015	-2.20686880247327	1.07925295234774e-07	3.29597310720014e-06	-	Chr17	764970	769687	-	1638	-	-	-
Glyma.01G162500	305.961133774459	221.3063722332	265.766026479326	549.515933593093	526.903289914511	505.509876360363	264.344510828995	527.309699955989	-0.995736136308512	1.09137823845945e-07	3.33047990528217e-06	-	Chr01	50046261	50049289	+	519	-	-	-
Glyma.16G209500	44.7748000645549	66.8301421100259	80.2475339694068	9.09125625429749	11.7963423115189	17.1037176212153	63.9508253813292	12.6637720623439	2.33551419665053	1.10343202980964e-07	3.36382391337024e-06	-	Chr16	36885484	36892756	+	1050	-	-	-
Glyma.17G098200	224.940066990978	276.085177241418	212.267670499721	459.613510633929	474.802778038636	457.049343100253	237.764304910706	463.821877257606	-0.966202562341792	1.1039737639881e-07	3.36382391337024e-06	-	Chr17	7732994	7740031	+	1767	-	-	IQ
Glyma.07G265500	850.721201226543	666.11026889993	1290.00068047595	356.579273085224	140.573079212267	270.808862335909	935.610716867474	255.987071544467	1.87051453555461	1.14067936592325e-07	3.47304128391979e-06	-	Chr07	43950189	43951993	+	393	-	-	-
Glyma.08G234900	17.057066691259	5.47788050082179	13.8060273495754	66.6692125315149	54.066568927795	63.6638378123014	12.1136581805521	61.4665397572038	-2.33294909171551	1.14814299726097e-07	3.4931275853271e-06	-	Chr08	19715680	19727680	+	2240	-	-	Cyclin_C
Glyma.12G047500	1165.21086834663	956.437935443485	1585.96739178247	557.59705026358	518.056033180872	575.825159914248	1235.87206519086	550.492747786233	1.16743051740224	1.15303788197623e-07	3.50537429096726e-06	-	Chr12	3438359	3441799	-	601	-	-	-
Glyma.13G217200	676.952334309342	593.802246289082	692.027120897465	1174.792335972	1195.36268756725	1065.18152518791	654.260567165296	1145.11218290905	-0.806849368587409	1.15567443043811e-07	3.51074209795184e-06	-	Chr13	33017737	33019810	+	470	-	-	-
Glyma.01G186200	28.7838000414996	38.3451635057525	36.2408217926353	1.01013958381083	0	4.7510326725598	34.4565951132958	1.92039075212355	4.14342128555129	1.15786713105209e-07	3.51475450203102e-06	-	Chr01	52160350	52170808	-	1989	-	-	FHA
Glyma.02G292800	5651.21940814775	5589.62926303856	9280.23900904269	3322.34909115383	2191.17058436464	2233.93556263762	6840.36256007633	2582.48507938536	1.40546515970322	1.1657643909811e-07	3.53606426856509e-06	-	Chr02	47164820	47167693	-	1320	-	-	-
Glyma.14G151600	402.973200580994	670.492573300587	363.271094635702	108.084935467759	193.656619614102	157.734284728985	478.912289505761	153.158613270282	1.64343094490569	1.17878205161764e-07	3.57286180938422e-06	-	Chr14	32845192	32851088	+	1092	-	-	DUF6
novel.240	52.2372667419807	64.6389899096971	18.1204108963177	4.04055833524333	0	2.85061960353588	44.9988891826652	2.2970593129264	4.29042829913662	1.1972566324567e-07	3.62613143257659e-06	-	Chr03	8479673	8481109	+	1437	-	PF07727:Reverse transcriptase (RNA-dependent DNA polymerase)	RVT_2
Glyma.06G065800	86.3514001244987	115.035490517258	78.5217805507099	275.768106380357	228.062618022699	199.543372247512	93.3028903974888	234.458032216856	-1.33303420049153	1.2022916098059e-07	3.63864710018734e-06	-	Chr06	5018057	5023130	+	1638	-	-	-
Glyma.15G057400	110.870933493184	75.5947509113407	171.712465160344	20.2027916762167	26.5417702009176	36.1078483114545	119.392716521623	27.6174700628629	2.11367710611031	1.22605758188538e-07	3.70778944043236e-06	-	Chr15	4428040	4428372	-	333	-	-	-
Glyma.06G052700	196.156266949479	128.18240371923	339.110546773945	46.4664208552983	54.066568927795	67.4646639503492	221.149739147551	55.9992179111475	1.98340991536187	1.23504174940173e-07	3.73215914556842e-06	-	Chr06	3981500	3992391	+	1647	-	-	p450
Glyma.15G074400	82.087133451684	52.5876528078892	79.3846572600583	202.027916762167	164.165763835305	188.140893833368	71.3531478398772	184.778191476947	-1.36870085124967	1.2467785189865e-07	3.76480416909243e-06	-	Chr15	5693490	5694785	-	441	-	-	-
Glyma.04G227700	1715.30126913973	1816.46517407251	2020.85725329409	731.341058679043	1001.70606795315	1033.82470954901	1850.87456550211	922.290612060401	1.00491757557483	1.25346072779157e-07	3.78214886667169e-06	-	Chr04	49704598	49706834	+	1098	-	-	-
Glyma.03G008600	210.015133636127	292.518818743884	338.247670064596	111.115354219192	99.2858811219508	124.477056021067	280.260540814869	111.626097120736	1.32937945168396	1.2578490331477e-07	3.79255125087884e-06	-	Chr03	830451	838408	-	1629	-	-	-
Glyma.14G185400	1877.34340270669	1927.11836018911	2785.36601777683	1017.21056089751	969.266126596471	1125.04453686216	2196.60926022421	1037.17374145205	1.0829937221596	1.27250265423648e-07	3.83386599384014e-06	-	Chr14	44930075	44934248	+	1190	-	-	-
Glyma.05G122600	89.5496001291098	118.322218817751	75.9331504226645	32.3244666819466	26.5417702009176	25.6555764318229	94.6016564565083	28.1739377715624	1.74513946781014	1.29597025949834e-07	3.9016544511499e-06	-	Chr05	31628310	31628678	-	369	-	-	-
Glyma.13G087500	186.561666935645	191.725817528763	142.374657042496	351.52857516617	345.043012611928	409.539016374655	173.554047168968	368.703534717584	-1.09073978726697	1.30621793788468e-07	3.92957145611995e-06	-	Chr13	20035830	20040672	-	1521	-	-	-
Glyma.20G090500	50.1051334055733	46.0141962069031	17.2575341869692	145.46010006876	197.588733717942	129.228088693627	37.7922879331485	157.425640826776	-2.07100838332905	1.31060425773424e-07	3.93982690811205e-06	-	Chr20	33289799	33295007	+	1275	-	-	-
Glyma.03G167800	224.940066990978	223.497524433529	207.09041024363	451.532393963442	384.364153650325	402.887570633071	218.509333889379	412.928039415613	-0.919107184840116	1.31373261581781e-07	3.94628831660563e-06	-	Chr03	38202353	38210883	-	4620	-	-	ABC_tran
Glyma.13G341400	317.687867124699	209.255035131392	384.843012369413	126.267447976354	78.6422820767927	103.572512261804	303.928638208502	102.827414104984	1.56558353319715	1.32652620258737e-07	3.98175162164573e-06	-	Chr13	43310896	43312589	+	1161	-	-	Pkinase
Glyma.19G141200	3464.71667166199	4650.7205451977	3322.93820770092	1348.53634438746	2003.4121359063	1792.08952408956	3812.79180818687	1714.67933479444	1.15272976367322	1.34257932977854e-07	4.02693883497264e-06	-	Chr19	40252605	40257426	+	1200	-	-	-
Glyma.18G100300	11.7267333502406	3.28672830049308	5.17726025609076	78.7908875372449	41.2871980903162	40.8588809840143	6.73024063560814	53.6456555371918	-3.0020276085057	1.34878539132733e-07	4.04254547919609e-06	-	Chr18	10523838	10534676	+	2181	-	-	-
Glyma.03G246300	696.141534337008	723.080226108477	673.906710001147	385.873321015738	430.56649437044	367.729928856129	697.709490148877	394.723248080769	0.821569770694837	1.3535817317554e-07	4.05390689231232e-06	-	Chr03	44334312	44335675	-	846	-	-	Rib_5-P_isom_A
Glyma.06G069100	36.2462667189254	17.5292176026297	28.4749314084992	96.9734000458399	82.5743961806324	117.825610279483	27.4168052433514	99.1244688353185	-1.85151214636431	1.36591174906488e-07	4.08779765614724e-06	-	Chr06	5291934	5293546	-	399	-	-	-
Glyma.11G192900	2114.01020304791	2137.46897142066	2353.9276631026	4217.33276241023	3405.21081392513	3872.09162813624	2201.80227919039	3831.5450681572	-0.799027738347491	1.3672220198307e-07	4.08868353586166e-06	-	Chr11	26604592	26608357	+	901	-	-	zf-CHY
Glyma.03G074400	1573.51440226864	1326.74265729904	1119.15109202495	2573.83565955	2749.53078710987	2401.17191271172	1339.80271719754	2574.84611979053	-0.942961085484474	1.37953166738153e-07	4.12243740366821e-06	-	Chr03	18514546	18517121	-	1350	-	-	Tubulin
Glyma.17G103500	43.7087333963512	36.1540113054238	5.17726025609076	167.683170912598	202.503876347741	189.09110036788	28.3466683192886	186.426049209407	-2.73192370133194	1.38977588722957e-07	4.14997374562953e-06	-	Chr17	8127907	8129733	+	1134	-	-	-
Glyma.20G114800	341.14133382518	632.147409794835	631.625751243073	185.865683421193	225.113532444819	166.286143539593	534.971498287696	192.421786468535	1.47585559526855	1.40961964215998e-07	4.20611302847914e-06	-	Chr20	35644114	35645922	-	501	-	-	-
Glyma.14G037100	46.9069334009623	32.8672830049308	25.8863012804538	113.135633386813	109.11616638155	103.572512261804	35.2201725621156	108.608104010056	-1.63378558883787	1.42347623014123e-07	4.24431758797732e-06	-	Chr14	2793720	2796485	+	1320	-	-	Cyclin_C
Glyma.08G103400	346.471667166199	221.3063722332	286.475067503689	898.01409000783	521.988147284712	898.895381648315	284.751035634363	772.965872980286	-1.44047797656312	1.43244035709564e-07	4.26788881561268e-06	-	Chr08	7945667	7949720	-	1167	-	-	Kelch_1
Glyma.02G071700	66.0961334286287	27.389402504109	26.7491779898023	133.33842506303	155.318507101666	198.593165713	40.07823797418	162.416699292565	-2.02538152495818	1.43452437318679e-07	4.27094139822054e-06	-	Chr02	6299774	6303480	+	1839	-	-	-
Glyma.12G112000	269.714867055533	202.681578530406	115.625479052694	1179.84303389105	396.160495961843	1023.37243766938	196.007308212878	866.458655840759	-2.14591133216359	1.43874833311191e-07	4.28035592652452e-06	-	Chr12	10904580	10907950	-	711	-	-	zf-C3HC4
Glyma.13G240500	3504.16113838552	3434.63107401526	4835.56107918877	1492.98630487241	2162.6627571118	1493.7246722528	3924.78443052985	1716.45791141234	1.19335275524097	1.4423772652819e-07	4.28798763407405e-06	-	Chr13	35036990	35044109	-	1539	-	-	Amidohydro_1
Glyma.06G213000	665.225600959101	665.014692799766	981.090818529199	389.913879350981	298.840671891812	322.120015199555	770.443704096022	336.958188814116	1.1943579393971	1.45220593215459e-07	4.31402546330257e-06	-	Chr06	21477146	21478865	+	1194	-	-	-
Glyma.14G093100	4837.81054030834	4784.38082941775	9913.59051370446	2136.44521975991	2152.8324718522	2485.74029428329	6511.92729447685	2258.3393286318	1.52794355803529	1.46824198834072e-07	4.35845147525707e-06	-	Chr14	8654730	8655892	-	228	-	-	-
Glyma.03G007700	121.53160017522	62.4478377093684	47.4582190141653	266.67685012606	423.685294688721	228.049568282871	77.1458856329181	306.137237699217	-1.99266826945967	1.52878515130784e-07	4.53483348193685e-06	-	Chr03	749758	751612	-	945	-	-	-
Glyma.20G002700	22.3874000322775	8.76460880131487	2.58863012804538	77.7807479534341	85.5234817585121	79.8173488990047	11.2468796538792	81.0405262036503	-2.87577127287677	1.53239893759309e-07	4.54221073325388e-06	-	Chr20	250193	254045	+	1644	-	-	p450
Glyma.14G089800	211.08120030433	214.732915632214	280.434930538249	44.4461416876766	74.7101679729531	102.622305727292	235.416348824931	73.9262051293071	1.67032281687023	1.55434550900299e-07	4.60387774863547e-06	-	Chr14	8169038	8171166	+	1062	-	-	-
Glyma.10G039300	393.378600567161	301.283427545199	244.194108745614	729.320779511421	744.152594151651	623.335486639846	312.952045619325	698.936286767639	-1.16099118290981	1.55906923955007e-07	4.61447864792528e-06	-	Chr10	3484313	3487965	+	799	-	-	-
Glyma.13G060300	10.6606666820369	6.57345660098615	12.9431506402269	114.145772970624	35.3890269345567	66.5144574158372	10.05909130775	72.016419107006	-2.82601292740589	1.56115223407656e-07	4.6172537681654e-06	-	Chr13	15759432	15765334	+	1764	-	-	Pkinase
Glyma.03G021200	1585.24113561888	2478.19313857178	2869.92793529298	850.537529568721	791.337963397727	1106.99061270643	2311.12073649455	916.288701890961	1.33483100492816	1.57924212811263e-07	4.66598889265745e-06	-	Chr03	2170567	2172891	-	1551	-	-	p450
Glyma.10G134400	8.5285333456295	7.66903270115051	33.6521916645899	113.135633386813	112.06525195943	93.1202403821721	16.61658590379	106.107041909472	-2.64388916684499	1.57994513754649e-07	4.66598889265745e-06	-	Chr10	36034799	36039695	+	1320	-	-	CCT
Glyma.20G245300	569.279600820769	544.501321781686	649.74616213939	1127.31577553289	966.317041018591	1065.18152518791	587.842361580615	1052.93811391313	-0.839855129528191	1.58875561424486e-07	4.6885736692122e-06	-	Chr20	47576083	47583477	+	1905	-	-	HMGL-like
Glyma.05G018700	37.3123333871291	59.1611094088754	53.4983559796045	138.389122982084	129.759765426708	133.028914831674	49.9905995918697	133.725934413489	-1.41791751564041	1.60363822590793e-07	4.72903176026339e-06	-	Chr05	1637723	1642184	-	1776	-	-	-
Glyma.11G242900	85.285333456295	108.462033916271	159.632191229465	29.2940479305141	40.3041695643563	31.3568156388947	117.793186200677	33.651677711255	1.8113558212214	1.60646148610129e-07	4.73389440261076e-06	-	Chr11	33684988	33685932	+	945	-	-	-
Glyma.10G282100	301.696867101644	656.250083998451	400.374793137685	157.58177507449	157.284564153585	148.232219383866	452.773914745927	154.36618620398	1.55188387275293	1.61789674401936e-07	4.76410909750976e-06	-	Chr10	50303921	50307325	-	1272	-	-	FAD_binding_3
Glyma.16G045300	33.0480667143143	39.4407396059169	25.0234245711053	110.105214635381	173.013020568944	85.5185881060765	32.5040769637789	122.878941103467	-1.9255978735501	1.62456365783704e-07	4.78024891786328e-06	-	Chr16	4307544	4308679	+	627	-	-	-
Glyma.20G186500	304.895067106255	281.56305774224	473.719313432305	128.287727143976	142.539136264187	146.331806314842	353.392479426933	139.052889907668	1.34761568073499	1.67526840591778e-07	4.92585120199545e-06	-	Chr20	42518448	42521376	+	1146	-	-	Myb_DNA-binding
Glyma.07G073700	427.492733949679	686.926214803053	340.836300192642	12.12167500573	0	13.3028914831674	485.085082981791	8.47485549629915	5.8383828381195	1.69918032523891e-07	4.99251875153286e-06	-	Chr07	6705850	6716880	+	3621	-	-	Na_H_Exchanger
Glyma.11G119100	1802.71873593244	2714.83757620728	2491.125059889	798.010271210558	640.934598925861	1202.01126615763	2336.22712400957	880.318712098016	1.40796580014019	1.71237911267849e-07	5.02763487183504e-06	-	Chr11	9047618	9050503	+	900	-	-	-
Glyma.08G030900	965.856401392541	684.735062602724	1019.05739374053	1968.76204884731	1673.11455118377	1855.75336190186	889.882952578599	1832.54332064431	-1.04146595144804	1.72276036668494e-07	5.05443347174698e-06	-	Chr08	2452983	2453902	+	363	-	-	Ribosomal_L31e
Glyma.03G218700	55.4354667465918	72.3080226108477	14.6689040589238	268.697129293681	224.130503918859	214.746676799703	47.4707978054544	235.858103337415	-2.32337090871045	1.72488717471982e-07	5.05699285725856e-06	-	Chr03	42230747	42238940	-	2409	-	-	Glyco_hydro_3_C
Glyma.19G227800	29.8498667097033	24.1026742036159	146.689040589238	2.02027916762166	2.94908557787973	5.70123920707176	66.8805271675191	3.55686798419105	4.23132871839815	1.72695727447777e-07	5.05938238726366e-06	-	Chr19	47911130	47914214	+	993	-	-	Glyco_transf_8
Glyma.03G141700	259.054200373496	304.570155845692	297.692464725219	547.495654425471	518.056033180872	714.555313952994	287.105606981469	593.369000519779	-1.04727753269417	1.73548527371979e-07	5.08067409979609e-06	-	Chr03	35772880	35776627	+	1164	-	-	HLH
Glyma.02G046200	23.4534667004811	14.2424893021367	14.6689040589238	74.7503292020016	57.9986830316346	72.215696622909	17.4549533538472	68.3215696188484	-1.97501872132034	1.74089981011705e-07	5.09282678849335e-06	-	Chr02	4249191	4251536	-	1503	-	-	TPR_1
Glyma.18G077000	20.2552666958701	16.4336415024654	16.3946574776207	62.6286541962716	57.9986830316346	81.7177619680286	17.6945218919854	67.4483663986449	-1.93438036804802	1.7559030333127e-07	5.13299224647581e-06	-	Chr18	7308150	7308773	-	624	-	-	-
Glyma.17G175600	1497.82366882618	1761.68636906429	899.117531141095	442.441137709145	627.172199562422	464.650995376349	1386.20918967719	511.421444215972	1.43803866234863	1.76847769936027e-07	5.16600529105878e-06	-	Chr17	18345744	18350954	+	1788	-	-	-
Glyma.19G153300	735.586001060545	784.432487717681	792.983695891235	419.207927281495	434.49860847428	480.804506463052	771.000728223153	444.837014072942	0.79339352989583	1.77712258702896e-07	5.187499328625e-06	-	Chr19	41361998	41367100	-	1263	-	-	-
Glyma.11G256500	1422.13293538372	1950.12545829256	679.083970257238	288.899920969898	430.56649437044	422.841907857822	1350.44745464451	380.769441066054	1.82583684514065	1.7922530363685e-07	5.22788020275593e-06	-	Chr11	34622779	34624252	+	1101	-	-	-
Glyma.15G007500	838.994467876303	688.021790903217	1514.34862490655	330.315643906142	351.924212293648	370.580548459665	1013.78829456202	350.940134886485	1.53123590779891	1.81765991602249e-07	5.2981566547143e-06	-	Chr15	626771	628081	+	660	-	-	-
Glyma.07G043900	521.306600751603	706.646584606011	726.542189271403	280.818804299411	281.146158424534	352.526624303937	651.498458209673	304.830529009294	1.09590323769673	1.82722085734152e-07	5.32217682089243e-06	-	Chr07	3629824	3640739	-	2413	-	-	-
Glyma.13G371200	59.6997334194065	55.8743811083823	55.2241093983014	179.804845918328	114.031309011349	201.443785316536	56.9327413086968	165.093313415404	-1.53690378691733	1.85161410181121e-07	5.38933340593599e-06	-	Chr13	45636052	45639690	-	2961	-	-	Pkinase
Glyma.16G040100	827.267734526062	828.255531724255	710.147531793783	1261.66434017973	1456.84827547259	1555.48809699608	788.556932681367	1424.66690421613	-0.85412322864827	1.85963144178098e-07	5.4087635412031e-06	-	Chr16	3757811	3760899	-	1332	-	-	Tubulin
Glyma.12G199500	397.642867239976	304.570155845692	477.170820269698	124.247168808732	167.114849413185	183.389861160808	393.127947785122	158.250626460908	1.31347916007358	1.88488905564699e-07	5.47827307939738e-06	-	Chr12	36084203	36085916	-	918	-	-	-
Glyma.11G130600	2641.71320380874	2329.19478894943	1262.3886257768	797.000131626747	812.964590968845	746.862336126401	2077.76553951165	785.609019573998	1.40280124567105	1.96888441436614e-07	5.7182758293896e-06	-	Chr11	9965519	9969516	+	1242	-	-	-
Glyma.11G147600	15.9910000230553	28.4849786042733	13.8060273495754	103.034237548705	57.9986830316346	95.970859985708	19.4273353256347	85.6679268553492	-2.15342060360158	1.98288568288922e-07	5.7547939271872e-06	-	Chr11	11387872	11389880	+	1212	-	-	-
Glyma.06G174700	316.621800456495	394.407396059169	344.287807030036	1030.34237548705	589.817115575946	922.650545011114	351.772334515233	847.603345358036	-1.26895435518835	1.99879401654963e-07	5.79569674324005e-06	-	Chr06	14770593	14773273	+	1227	-	-	-
Glyma.08G036700	42.6426667281475	25.1982503037802	38.8294519206807	2.02027916762166	0.983028525959909	5.70123920707176	35.5567896508695	2.90151563355111	3.60395380314915	1.99985467598901e-07	5.79569674324005e-06	-	Chr08	2895899	2896909	+	582	-	-	-
Glyma.01G129400	19435.4614280214	14969.9518326458	28156.5299027496	9126.61113973087	7933.04020449647	9152.3893404192	20853.9810544723	8737.34689488218	1.25509835571176	2.01108410952695e-07	5.82405334937144e-06	-	Chr01	44326500	44333319	-	1428	-	-	Aminotran_3
Glyma.15G072400	576.742067498195	155.571806223339	265.766026479326	5432.53068173466	1919.8547111997	3874.94224773977	332.693300066953	3742.44254689138	-3.49182297080228	2.02031322224531e-07	5.84658051795786e-06	-	Chr15	5540911	5542834	-	869	-	-	-
Glyma.04G167800	72.4925334378508	44.9186201067387	127.705752983572	633.357519049392	237.892903282298	310.717536785411	81.7056355093872	393.9893197057	-2.26412970153789	2.02853001331928e-07	5.86614791226161e-06	-	Chr04	42116363	42119511	+	747	-	-	-
Glyma.01G225800	349.66986717081	313.334764647007	545.338080308227	173.744008415463	143.522164790147	153.933458590938	402.780904042014	157.066543932182	1.36080164110147	2.04496915087707e-07	5.90944777133738e-06	-	Chr01	55452581	55456886	+	1238	-	-	-
Glyma.09G160100	167.372466907979	262.938264039446	276.983423700856	52.5272583581633	102.234966699831	68.4148704848612	235.764718216094	74.3923651809517	1.66463347743418	2.07166767745151e-07	5.9823114192998e-06	-	Chr09	38423464	38430898	+	1098	-	-	-
Glyma.09G212400	1607.62853565116	1665.27567224982	1658.44903536774	1037.41335257372	1053.80657982902	1039.52594875608	1643.78441442291	1043.58196038628	0.655512955285214	2.10664246023898e-07	6.07895281726226e-06	-	Chr09	43633514	43638056	-	645	-	-	-
Glyma.15G123100	1131.09673496411	1285.11076549279	1490.18807704479	682.854358656123	756.93196498913	629.98693238143	1302.13185916723	689.924418675561	0.9169401604471	2.1124783359738e-07	6.09143252358911e-06	-	Chr15	9782477	9790438	+	990	-	-	Myb_DNA-binding
Glyma.10G003200	60.7658000876102	82.1682075123269	92.3278079002852	22.2230708438383	25.5587416749576	17.1037176212153	78.4206051667408	21.6285100466704	1.86267230220084	2.13100382286743e-07	6.14045933577068e-06	-	Chr10	320571	324234	-	981	-	-	-
Glyma.05G187800	623.649000899157	734.03598711012	720.502052305964	393.954437686225	363.720554605166	404.787983702095	692.729013438414	387.487658664495	0.838320357299872	2.15759732385184e-07	6.21264737993682e-06	-	Chr05	37398285	37401487	+	942	-	-	-
Glyma.13G293800	128.994066852646	131.469132019723	182.929862381874	59.5982354448391	57.0156545056747	52.2613593981578	147.797687084748	56.2917497828906	1.39680745008609	2.162644020549e-07	6.22273417247475e-06	-	Chr13	39343173	39346777	+	1425	-	-	-
Glyma.06G117000	35.1802000507217	47.1097723070674	50.0468491422107	6.060837502865	3.93211410383964	10.4522718796316	44.1122738333333	6.8150744954454	2.69075066837503	2.17127506711042e-07	6.23918940906577e-06	-	Chr06	9513831	9519612	-	186	-	-	-
Glyma.16G070500	85.285333456295	79.9770553119982	46.5953423048168	14.1419541733517	16.7114849413185	18.0539241557272	70.6192436910367	16.3024544234658	2.10824671573708	2.17145831040863e-07	6.23918940906577e-06	-	Chr16	7026850	7026999	-	150	-	-	-
Glyma.13G253600	991.44200142943	1108.72301336633	981.090818529199	592.951935696959	600.630429361505	632.837551984966	1027.08527777499	608.806639014476	0.754038547342354	2.18930810253964e-07	6.28599631264801e-06	-	Chr13	35972675	35975896	+	867	-	-	Pyrophosphatase
Glyma.04G228400	101.27633347935	92.0283924138061	144.963287170541	330.315643906142	228.062618022699	335.422906682722	112.756004354566	297.933722870521	-1.39689514384641	2.20718651704504e-07	6.33281870997292e-06	-	Chr04	49767720	49769824	+	876	-	-	-
Glyma.13G212900	50.1051334055733	30.676130804602	12.9431506402269	176.774427166896	156.301535627626	109.273751468875	31.2414716168008	147.449904754466	-2.25093480266155	2.28139328438708e-07	6.54107582362815e-06	-	Chr13	32637814	32645738	-	2646	-	-	-
Glyma.19G060200	1354.97073528689	1319.07362459789	1140.72300975866	783.868317037206	709.746595743055	692.700563659219	1271.58912321448	728.771825479827	0.802741296580465	2.29463697605417e-07	6.57437141284263e-06	-	Chr19	11917708	11922501	-	1056	-	-	-
Glyma.U034500	2311.2325366656	2348.91515875238	2592.08163488277	1244.49196725495	1423.42530558995	1527.93210749523	2417.40977676692	1398.61646011338	0.789524976773632	2.30626550602565e-07	6.60299538912686e-06	-	scaffold_32	197150	220019	-	2298	-	-	Response_reg
Glyma.09G230700	350.735933839013	397.694124359662	414.180820487261	163.642612577355	184.809362880463	220.447916006775	387.536959561979	189.633297154864	1.03095856415485	2.3211784658795e-07	6.64097560798684e-06	-	Chr09	45425332	45429069	-	912	-	-	-
Glyma.01G160300	65.030066760425	32.8672830049308	62.9899997824376	193.94680009168	144.505193316107	155.833871659962	53.6291165159311	164.761955022583	-1.61349160228846	2.32493288274583e-07	6.64699960065602e-06	-	Chr01	49878554	49885072	+	2562	-	-	DNA_methylase
Glyma.11G215600	71.4264667696471	61.3522616092041	62.9899997824376	251.524756368897	133.691879530548	183.389861160808	65.2562427204296	189.535499020084	-1.53843843794447	2.33913534001481e-07	6.68286490621383e-06	-	Chr11	30926213	30933455	+	3102	-	-	-
Glyma.08G257100	749.444867747193	606.949159491055	707.558901665737	1227.31959433016	1205.19297282685	1157.35155903557	687.984309634662	1196.62137539753	-0.798107421933023	2.34946912049971e-07	6.70763450322836e-06	-	Chr08	23078653	23080716	-	339	-	-	-
Glyma.11G025700	662.02740095449	737.322715410613	573.813011716726	253.545035536519	370.601754286886	306.916710647363	657.721042693943	310.354500156923	1.08263719868253	2.36212425026319e-07	6.73899170393558e-06	-	Chr11	1816446	1818659	+	1068	-	-	HSF_DNA-bind
Glyma.13G202100	12.7928000184443	20.8159459031228	24.1605478617569	89.9024229591641	89.4555958623517	57.0123920707176	19.256431261108	78.7901369640778	-2.02205939693695	2.3666693475386e-07	6.74718350339294e-06	-	Chr13	31573252	31583508	-	3531	-	-	SMC_N
Glyma.04G193900	28.7838000414996	44.9186201067387	80.2475339694068	6.060837502865	8.84725673363918	3.80082613804784	51.3166513725484	6.23630679151734	3.04971561911407	2.39769645963113e-07	6.83080845799647e-06	-	Chr04	46559326	46560586	-	747	-	-	-
Glyma.12G148200	76.7568001106656	94.2195446141348	66.4415066198314	187.885962588815	172.029992042984	189.09110036788	79.1392837815439	183.00235166656	-1.21485385045793	2.4864686793908e-07	7.07870942115832e-06	-	Chr12	20759752	20763257	-	2541	-	-	Pkinase_Tyr
Glyma.17G078400	654.564934277064	499.582701674947	503.919998259501	1092.97102968332	1048.89143719922	979.662937081831	552.689211403838	1040.50846798813	-0.913256184578432	2.50244637054645e-07	7.11916853136686e-06	-	Chr17	6118030	6121227	-	828	-	-	RRM_1
Glyma.08G064500	659.895267618083	800.866129220146	742.936846749024	304.052014727061	396.160495961843	411.439429443679	734.566081195751	370.550646710861	0.986806633608114	2.55294366057985e-07	7.25770556031698e-06	-	Chr08	4932437	4940287	-	1614	-	-	MFS_1
Glyma.09G126200	255.856000368885	348.393199852266	159.632191229465	62.6286541962716	79.6253106027526	94.0704469166841	254.627130483539	78.7748039052361	1.68944217537412	2.57578501992894e-07	7.31748031877205e-06	-	Chr09	31094159	31095607	+	879	-	-	-
novel.396	25.5856000368885	27.389402504109	12.9431506402269	0	0	0	21.9727177270748	0	6.92206438366166	2.62034977580585e-07	7.43884085649897e-06	-	Chr04	12298491	12299650	-	888	-	-	-
Glyma.09G272100	8.5285333456295	6.57345660098615	12.0802739308784	47.4765604391091	50.1344548239554	42.7592940530382	9.06075462583136	46.7901031053676	-2.34719731907538	2.62449885192399e-07	7.4453763348881e-06	-	Chr09	48860491	48869624	-	4808	-	-	LRRNT_2
Glyma.05G223800	714.264667696471	520.39864757807	606.602326671967	1141.45772970624	1132.44886190582	1136.4470152763	613.75521398217	1136.78453562945	-0.889147659274883	2.64807038293392e-07	7.50696295898962e-06	-	Chr05	40294131	40295090	+	363	-	-	Ribosomal_L31e
Glyma.19G096100	202.552666958701	142.424893021367	221.759314302554	49.4968396067308	63.8968541873941	83.6181750370525	188.912291427541	65.6706229437258	1.52457312254294	2.65634296534795e-07	7.52512281230544e-06	-	Chr19	33923607	33927583	+	1299	-	-	-
Glyma.17G194600	126.861933516239	182.961208727448	253.685752548447	43.4360021038658	52.1005118758752	73.165903157421	187.836298264045	56.2341390457206	1.74082604974809	2.67154779350971e-07	7.56288164690756e-06	-	Chr17	29226407	29237521	+	1674	-	-	-
Glyma.10G013300	3738.69580539033	3769.87736066556	5703.61504879332	2069.7760072284	2230.49172540303	1774.98580646834	4404.06273828307	2025.08451303326	1.12109040871334	2.68224748260934e-07	7.58784284343494e-06	-	Chr10	1181771	1183043	-	459	-	-	bZIP_1
Glyma.08G230500	5920.93427520328	6195.48284642945	5897.76230839672	995.997629637481	2418.25017386138	2501.89380536999	6004.72647667648	1972.04720295628	1.60632149165999	2.68492557550644e-07	7.59009255258174e-06	-	Chr08	18862871	18864462	-	462	-	-	-
Glyma.03G191700	278.243400401163	208.159459031228	312.361368784143	599.012773199824	587.851058524026	505.509876360363	266.254742738844	564.124569361404	-1.08076895172423	2.70304087115232e-07	7.63594839508707e-06	-	Chr03	40237382	40240885	-	1749	-	-	-
novel.1258	4.26426667281475	1.09557610016436	2.58863012804538	41.4157229362441	21.626627571118	38.0082613804784	2.64949096700816	33.6835372959468	-3.66456630730813	2.7494260230958e-07	7.76154494699146e-06	-	Chr13	4727082	4728338	-	382	-	-	-
Glyma.13G349200	1160.94660167382	1158.02393787373	833.538901230612	532.343560668309	560.326259797148	481.754712997564	1050.83648025939	524.808177821007	1.00100858652418	2.75241508953296e-07	7.76454563255791e-06	-	Chr13	43896860	43900894	+	1002	-	-	-
Glyma.10G193600	98.0781334747393	66.8301421100259	164.809451485556	17.1723729247842	18.6775419932383	33.2572287079186	109.90590902344	23.0357145419804	2.25549545038913	2.759669469592e-07	7.77956612994356e-06	-	Chr10	42570070	42571181	-	558	-	-	Cu_bind_like
Glyma.02G171600	93.8138668019246	251.982503037802	75.9331504226645	660.631287812284	422.702266162761	857.086294129788	140.57650675413	646.806616034945	-2.2050009299295	2.76643463575941e-07	7.79318749383181e-06	-	Chr02	26982395	26984739	-	996	-	-	-
Glyma.06G027700	5128.84674072794	5090.04656136361	4969.30696913778	3262.75085570899	3301.99281869934	3401.73939355282	5062.73342374311	3322.16102265371	0.607739192459452	2.76871763409922e-07	7.7941721554335e-06	-	Chr06	2155900	2157973	-	1101	-	-	Peptidase_C1
Glyma.03G169500	199.35446695409	166.527567224983	156.180684392071	362.640110588089	348.975126715768	322.120015199555	174.020906190381	344.578417501137	-0.987342836050278	2.7747655065757e-07	7.80094990661094e-06	-	Chr03	38370265	38388934	+	4539	-	-	Myosin_head
Glyma.19G091200	607.658000876102	708.83773680634	574.675888426074	319.204108484223	370.601754286886	320.219602130531	630.390542036172	336.675154967213	0.904136302351665	2.77499557602701e-07	7.80094990661094e-06	-	Chr19	32378137	32383994	+	1000	-	-	Sua5_yciO_yrdC
Glyma.15G222200	70.3604001014434	37.2495874055882	42.2809587580745	137.378983398273	191.690562562182	138.730154038746	49.9636487550354	155.933233333067	-1.64490612826601	2.78718036430594e-07	7.82765498230835e-06	-	Chr15	40200018	40200696	-	411	-	-	Histone
Glyma.11G100100	110.870933493184	122.704523218408	178.615478835131	36.36502501719	54.066568927795	45.6099136565741	137.396978515574	45.3471692005197	1.60209204285322	2.78837878413247e-07	7.82765498230835e-06	-	Chr11	7589305	7592625	+	1689	-	-	p450
Glyma.03G130400	99.144200142943	193.916969729091	151.866300845329	39.3954437686225	50.1344548239554	50.3609463291339	148.309156905788	46.6302816405706	1.6682333032707	2.79784132964467e-07	7.8487529353261e-06	-	Chr03	34529866	34531816	+	726	-	-	HLH
Glyma.15G262100	10061.5372145064	10473.7075175713	9192.22558468914	5568.89952554912	6273.68805267614	4722.52647652444	9909.15677225561	5521.70468491657	0.843629655873994	2.80386305827365e-07	7.86017577226199e-06	-	Chr15	49447943	49451741	+	1206	-	-	-
Glyma.13G372000	1880.54160271131	2525.30291087885	1842.24177445896	943.470371279318	1020.38360994639	1176.35568972581	2082.6954293497	1046.73655698384	0.992181603446259	2.82292138236331e-07	7.90810331937665e-06	-	Chr13	45701238	45704364	+	1644	-	-	AMP-binding
Glyma.07G146300	137.522600198276	143.520469121531	232.976711524084	61.6185146124608	61.9307971354743	56.0621855362057	171.339926947964	59.8704990947136	1.52106477293526	2.83127821722803e-07	7.92600607589557e-06	-	Chr07	17497437	17499998	+	864	-	-	Myb_DNA-binding
Glyma.17G064600	957.327868046912	1415.48432141235	1221.83342043742	494.968396067308	538.69963222603	658.493128416789	1198.21520329889	564.053718903376	1.08673618066235	2.84661163334732e-07	7.96340098289364e-06	-	Chr17	4988012	4993853	+	1695	-	-	AMP-binding
Glyma.09G008800	30.915933377907	37.2495874055882	33.6521916645899	126.267447976354	106.16708080367	79.8173488990047	33.939237482695	104.083959226343	-1.61649148111939	2.86809288875385e-07	8.01793068872712e-06	-	Chr09	686880	691254	+	1620	-	-	-
Glyma.09G161900	151.381466884924	134.755860320216	168.26095832295	54.547537525785	72.7441109210333	46.5601201910861	151.46609517603	57.9505895459681	1.38853529066877	2.88386710573553e-07	8.05644149455376e-06	-	Chr09	38604374	38612036	-	1278	-	-	-
Glyma.07G184300	275.045200396552	222.401948333365	172.575341869692	497.99881481874	494.463348557834	457.049343100253	223.340830199869	483.170502158943	-1.1160521433036	2.88676966561778e-07	8.05896528811524e-06	-	Chr07	35187421	35190998	+	2034	-	-	HSP70
Glyma.02G254800	34.114133382518	29.5805547044377	33.6521916645899	1.01013958381083	3.93211410383964	4.7510326725598	32.4489599171819	3.23109545340342	3.31753578968467	2.91858444902924e-07	8.14214368922261e-06	-	Chr02	44191120	44192293	-	534	-	-	Homeobox
Glyma.08G080700	956.261801378708	891.798945533788	1009.5657499377	312.133131397547	462.023407201157	522.613593981578	952.542165616731	432.256710860094	1.13965510753576	2.92325855416204e-07	8.14954348792393e-06	-	Chr08	6119523	6122290	+	1572	-	-	FAD_binding_4
Glyma.05G233500	958.393934715116	1113.10531776699	1422.88369371561	515.171187743525	587.851058524026	356.327450441985	1164.79431539924	486.449898903179	1.26039011271454	2.94372588468526e-07	8.20093143492967e-06	-	Chr05	41066769	41067350	-	582	-	-	-
Glyma.19G110900	108.738800156776	81.0726314121625	99.2308215750729	245.463918866032	201.520847821781	203.34419838556	96.3474177146705	216.776321691124	-1.16820527801432	2.96331701325236e-07	8.24980907722577e-06	-	Chr19	36511164	36513544	+	615	-	-	-
Glyma.16G123600	38.3784000553328	23.0070981034515	32.7893149552415	83.8415854562991	106.16708080367	100.721892658268	31.3916043713419	96.910186306079	-1.62359054762387	2.99903593400881e-07	8.34348768611201e-06	-	Chr16	27283953	27291162	+	570	-	-	-
Glyma.02G098700	155.645733557738	162.145262824325	188.107122637964	64.6489333638933	79.6253106027526	76.0165227609568	168.632706340009	73.4302555758676	1.20075015191883	3.01935099981705e-07	8.39421224169827e-06	-	Chr02	9141033	9149017	+	1020	-	-	-
Glyma.08G237400	423.228467276864	284.849786042733	480.622327107092	174.754147999274	166.131820887225	163.435523936057	396.233526808897	168.107164274185	1.23864590800504	3.0435696352809e-07	8.45571186336619e-06	-	Chr08	20167907	20173391	+	897	-	-	-
Glyma.U021900	23254.112233527	18664.2344424	23748.9556713977	12935.8475102815	12858.9961480816	11505.1007198708	21889.1007824416	12433.3147927446	0.81603496053892	3.04661963995905e-07	8.45835612438217e-06	-	scaffold_21	3519949	3522670	-	958	-	-	-
Glyma.08G366900	132.192266857257	151.189501822681	123.39136943683	36.36502501719	54.066568927795	58.9128051397416	135.591046038923	49.7814663615755	1.44203532800905	3.06906658837595e-07	8.51481158366218e-06	-	Chr08	47746574	47747680	-	519	-	-	-
Glyma.06G276300	2150.25646976684	1744.15715146166	2281.44601951733	1140.44759012243	1203.22691577493	1093.68772122327	2058.61988024861	1145.78740904021	0.845684500654083	3.10697934131482e-07	8.61406817105111e-06	-	Chr06	46741410	46744086	-	429	-	-	HTH_3
Glyma.17G126000	1363.49926863252	705.551008505847	2283.17177293603	502.039373153984	282.129186950494	327.821254406626	1450.74068335813	370.663271503701	1.96918117869628	3.15671350640781e-07	8.74594054091489e-06	-	Chr17	10035434	10037614	-	1131	-	-	-
Glyma.06G248400	40.5105333917401	24.1026742036159	45.7324655954684	5.05069791905416	0.983028525959909	4.7510326725598	36.7818910636081	3.59491970585796	3.35911608127994	3.16068234868072e-07	8.75092217307812e-06	-	Chr06	41908879	41910335	+	615	-	-	-
Glyma.11G192400	27.7177333732959	35.0584352052595	27.6120546991507	4.04055833524333	1.96605705191982	0.95020653451196	30.1294077592354	2.31894064055837	3.71211346475349	3.16971517249789e-07	8.76523951697206e-06	-	Chr11	26552983	26554975	-	1233	-	-	-
Glyma.13G246600	17.057066691259	30.676130804602	47.4582190141653	173.744008415463	91.4216529142716	142.530980176794	31.7304721700088	135.898880502176	-2.08664720615777	3.17020222656908e-07	8.76523951697206e-06	-	Chr13	35533867	35539249	+	1845	-	-	Pyr_redox_2
Glyma.13G264400	47.973000069166	35.0584352052595	24.1605478617569	129.297866727787	93.3877099661914	127.327675624603	35.7306610453941	116.671084106194	-1.71719983556322	3.19168078472942e-07	8.81857681932917e-06	-	Chr13	36740782	36744087	-	708	-	-	-
Glyma.08G145300	54.3694000783881	148.998349622353	10.3545205121815	2.02027916762166	4.91514262979955	2.85061960353588	71.2407567376408	3.26201380031903	4.44410894609399	3.23643873861904e-07	8.93611770076785e-06	-	Chr08	11041449	11043230	-	891	-	-	AP2
Glyma.09G277800	118.333400170609	210.350611231557	58.6756162356953	774.777060782909	386.330210702244	527.364626654138	129.119875879287	562.82396604643	-2.12767844209034	3.24187625185935e-07	8.9450044808319e-06	-	Chr09	49311662	49314247	-	969	-	-	-
Glyma.09G159100	19.1892000276664	28.4849786042733	50.0468491422107	2.02027916762166	0.983028525959909	1.90041306902392	32.5736759247168	1.63457358753517	4.32420636634259	3.25068609974611e-07	8.95757012017182e-06	-	Chr09	38259459	38260931	+	711	-	-	-
Glyma.17G039000	549.024334124899	548.883626182344	558.281230948454	279.808664715601	344.059984085968	274.609688473957	552.063063751899	299.492779091842	0.882485092470525	3.25087445073709e-07	8.95757012017182e-06	-	Chr17	2891677	2893947	+	1179	-	-	-
Glyma.05G066800	352.868067175421	398.789700459826	292.515204469128	177.784566750707	166.131820887225	166.286143539593	348.057657368125	170.067510392508	1.03156833739067	3.25388074661515e-07	8.95972955311132e-06	-	Chr05	6731397	6740875	+	642	-	-	-
Glyma.03G235000	583.138467507417	421.796798563278	503.057121550152	915.186462932614	1028.24783815407	923.600751545626	502.664129206949	955.678350877435	-0.926739853343575	3.25858206381481e-07	8.96297540588462e-06	-	Chr03	43541553	43543008	-	375	-	-	-
Glyma.08G075700	298.498667097033	243.217894236488	278.709177119553	612.144587789365	465.955521304997	538.767105068282	273.475246151024	538.955738054214	-0.978169357406359	3.25950633682945e-07	8.96297540588462e-06	-	Chr08	5790071	5793344	+	531	-	-	RRM_1
Glyma.U018900	396.576800571772	311.143612446678	312.361368784143	827.304319141072	645.84974155566	620.48486703631	340.027260600864	697.879642577681	-1.0377800260588	3.26428626254015e-07	8.97000053275518e-06	-	scaffold_21	3187047	3193966	+	2511	-	-	-
Glyma.20G061600	18.1231333594627	4.38230440065743	18.1204108963177	106.064656300137	62.9138256614342	63.6638378123014	13.5419495521459	77.5474399246243	-2.50153291937689	3.27577964527931e-07	8.99545157087872e-06	-	Chr20	19167408	19171993	-	1743	-	-	-
Glyma.19G229700	4815.42314027606	3470.78508532069	5834.77230861429	2171.80010519329	2305.20189337599	2171.22193135983	4706.99351140368	2216.0746433097	1.08697694546809	3.32000084794952e-07	9.11067897770872e-06	-	Chr19	48069220	48070638	+	579	-	-	DnaJ
Glyma.12G101800	227.072200327386	163.240838924489	128.568629692921	332.335923073764	575.071687686547	680.347878710564	172.960556314932	529.251829823625	-1.61567060551915	3.37315818662837e-07	9.25025529383421e-06	-	Chr12	8998818	9001294	-	897	-	-	-
Glyma.15G154100	37.3123333871291	47.1097723070674	36.2408217926353	130.308006311597	88.4725673363918	152.983252056426	40.2209758289439	123.921275234805	-1.62751267660098	3.38224803478142e-07	9.26887714331127e-06	-	Chr15	12816097	12818066	-	1098	-	-	2OG-FeII_Oxy
Glyma.14G177400	247.327467023256	299.09227534487	51.7726025609076	17.1723729247842	40.3041695643563	24.705369897311	199.397448309678	27.3939707954838	2.86132945534736	3.40283415410059e-07	9.31345418397221e-06	-	Chr14	43732400	43733341	-	582	-	-	-
Glyma.01G052700	122.597666843424	101.888577315285	113.899725633997	44.4461416876766	45.2193121941558	43.7095005875502	112.795323264235	44.4583181564609	1.34375701891399	3.40313504985887e-07	9.31345418397221e-06	-	Chr01	6440815	6444119	-	765	-	-	-
Glyma.05G229100	82.087133451684	110.6531861166	81.9732873881037	254.55517512033	175.962106146824	259.406383921765	91.571202318796	229.974555062973	-1.33134102833451	3.42982373151169e-07	9.38012579814786e-06	-	Chr05	40676349	40678423	-	663	-	-	-
Glyma.07G084200	77.8228667788692	102.98415341545	75.070273713316	234.352383444113	203.486904873701	173.887795815689	85.292431302545	203.909028044501	-1.26057884902838	3.458255551919e-07	9.45082248892217e-06	-	Chr07	7759819	7763556	+	633	-	-	Ras
Glyma.13G164000	159.910000230553	169.814295525476	195.010136312752	47.4765604391091	51.1174833499153	86.4687946405884	174.91147735626	61.6876128098709	1.50249795551826	3.46036266958948e-07	9.45082248892217e-06	-	Chr13	27911603	27912972	+	888	-	-	-
Glyma.13G073200	3680.06213863913	3660.31975064912	4432.59765592304	2385.94969696119	2349.43817704418	2230.13473649957	3924.32651507043	2321.84087016831	0.757421434676302	3.47960400714775e-07	9.49693952174273e-06	-	Chr13	17473325	17475970	-	767	-	-	-
Glyma.08G340200	1686.51746909823	1836.18554387546	1129.50561253713	722.249802424745	758.89802204105	573.924746845224	1550.73620850361	685.024190437006	1.17835518619463	3.48381291998412e-07	9.50199366917455e-06	-	Chr08	45635137	45644160	-	1851	-	-	-
Glyma.13G252600	724.925334378508	658.44123619878	363.271094635702	1339.44508813316	1577.76078416565	1502.27653106341	582.212555070996	1473.16080112074	-1.34063782304293	3.48764715790814e-07	9.50601975859316e-06	-	Chr13	35902433	35903275	-	486	-	-	SCP
Glyma.07G125000	75.6907334424619	132.564708119887	105.270958540512	22.2230708438383	32.439941356677	36.1078483114545	104.508800034287	30.2569535039899	1.7857631678695	3.50367425449931e-07	9.54325111806595e-06	-	Chr07	14890073	14890668	+	285	-	-	-
Glyma.09G255100	154.579666889535	128.18240371923	309.772738656097	741.442454517151	561.309288323108	578.675779517784	197.511603088287	627.142507452681	-1.66287911483798	3.51745214470131e-07	9.57430998360562e-06	-	Chr09	47439258	47442513	-	513	-	-	-
Glyma.17G127900	22.3874000322775	24.1026742036159	109.585342087254	2.02027916762166	3.93211410383964	2.85061960353588	52.0251387743826	2.93433762499906	4.15309706017181	3.52594270650372e-07	9.59094483026842e-06	-	Chr17	10221861	10223886	-	873	-	-	-
Glyma.20G069700	55.4354667465918	76.6903270115051	62.1271230730891	184.855543837382	176.945134672784	133.028914831674	64.750972277062	164.943197780614	-1.35021416801523	3.53544889446909e-07	9.6103179928414e-06	-	Chr20	24738735	24753232	-	3936	-	-	Pkinase
Glyma.13G202300	2554.29573701604	2661.15434729923	4422.24313541086	1238.43112975208	1532.5414719715	1260.92407129737	3212.56440657537	1343.96555767365	1.25750722318356	3.53816498154663e-07	9.61122013046549e-06	-	Chr13	31596684	31603118	-	915	-	-	CBFB_NFYA
Glyma.18G078600	59.6997334194065	93.1239685139705	73.3445202946191	172.733868831652	174.979077620864	234.701014024454	75.389407409332	194.137986825657	-1.36656306429136	3.57801643727608e-07	9.71292919996455e-06	-	Chr18	7537285	7540642	+	1083	-	-	-
Glyma.10G229200	3.19820000461106	2.19115220032872	3.45150683739384	27.2737687628925	30.4738843047572	33.2572287079186	2.94695301411121	30.3349605918561	-3.34915885108339	3.58229998394437e-07	9.71801325388731e-06	-	Chr10	45914342	45915472	+	759	-	-	-
Glyma.15G276800	244.129267018645	210.350611231557	182.929862381874	383.853041848116	437.44769405216	435.194592806478	212.469913544025	418.831776235585	-0.981569753411962	3.59098345594571e-07	9.73501849872788e-06	-	Chr15	51600225	51651653	-	5079	-	-	TPP_enzyme_N
Glyma.02G295800	75.6907334424619	49.3009245073961	55.2241093983014	162.632472993544	156.301535627626	137.779947504234	60.0719224493865	152.237985375135	-1.34292125158458	3.60678546689163e-07	9.771286004122e-06	-	Chr02	47371134	47374352	-	1257	-	-	Tubulin
Glyma.13G248500	245.195333686848	329.768406149472	327.893149552415	79.8010271210558	152.369421523786	89.3194142441243	300.952296462912	107.163287629655	1.49004574737011	3.64658413987115e-07	9.87247144704405e-06	-	Chr13	35658070	35661871	+	2592	-	-	Pkinase_Tyr
Glyma.13G037400	26.6516667050922	24.1026742036159	14.6689040589238	75.7604687858124	66.8459397652738	92.1700338476602	21.807748322544	78.2588141329155	-1.85811002540555	3.69858089755729e-07	1.00065230296865e-05	-	Chr13	11674345	11678672	+	429	-	-	-
Glyma.20G058500	1069.2648682083	1112.00974166682	1057.88684566121	686.894916991366	670.425454704658	610.032595156679	1079.72048517878	655.784322284234	0.719385237674062	3.73933249561995e-07	1.01099913858774e-05	-	Chr20	17704024	17732890	-	1815	-	-	-
Glyma.20G180800	1646.00693570649	2084.88131861277	2477.31903253943	994.98749005367	1058.72172245882	1095.58813429229	2069.4024289529	1049.76578226826	0.979447267599123	3.74404327920801e-07	1.01159432085411e-05	-	Chr20	41891638	41898451	+	2154	-	-	-
Glyma.17G083200	163.108200235164	158.858534523832	159.632191229465	355.569133501413	289.010386632213	298.364851836756	160.532975329487	314.314790656794	-0.969109919813223	3.76234182455916e-07	1.01585749250924e-05	-	Chr17	6455721	6457502	-	558	-	-	-
Glyma.07G205000	78.8889334470729	134.755860320216	81.9732873881037	3.0304187514325	26.5417702009176	12.3526849486555	98.5393603851309	13.9749579670018	2.81435069498868	3.76761193777704e-07	1.01659954776217e-05	-	Chr07	37397437	37399559	+	1101	-	-	Lipase_3
Glyma.16G103900	652.432800940657	806.344009720968	679.083970257238	424.25862520055	324.39941356677	351.576417769425	712.620260306288	366.744818845582	0.958273014174428	3.77040861295277e-07	1.01667365889868e-05	-	Chr16	21014276	21018746	-	1028	-	-	NmrA
Glyma.13G191400	813.408867839414	537.9278651807	830.087394393219	248.494337617465	195.622676666022	364.879309252593	727.141375804444	269.665441178693	1.43107506545621	3.79338625873274e-07	1.02168858217418e-05	-	Chr13	30472853	30474291	-	1035	-	-	Sulfotransfer_1
Glyma.18G245100	54.3694000783881	44.9186201067387	55.2241093983014	169.70345008022	105.18405227771	159.634697798009	51.5040431944761	144.840733385313	-1.48909129703796	3.79407572810761e-07	1.02168858217418e-05	-	Chr18	53293883	53294967	+	573	-	-	-
Glyma.15G237800	153.513600221331	185.152360927777	213.13054720907	717.199104505691	380.432039546485	419.041081719775	183.932169452726	505.55740859065	-1.45704042414912	3.81860889872982e-07	1.02715052766257e-05	-	Chr15	44827172	44832483	+	1018	-	-	-
Glyma.04G039300	1116.17180160926	884.129912832637	1332.28163923402	537.394258587363	522.971175810672	591.028464466439	1110.86111789197	550.464632954825	1.0135775837089	3.81945485454998e-07	1.02715052766257e-05	-	Chr04	3115027	3119946	+	1254	-	-	bZIP_1
Glyma.14G004400	411.501733926624	663.919116699601	472.856436722956	120.206610473489	207.419018977541	225.198948679335	516.092429116394	184.274859376788	1.48468519946641	3.83168069337586e-07	1.02975141407578e-05	-	Chr14	371125	373052	-	747	-	-	RNase_PH
Glyma.09G038800	124.729800179832	127.086827619066	213.993423918418	31.3143270981358	38.3381125124365	61.7634247432774	155.270017239105	43.8052881179499	1.82629549643099	3.86929148562664e-07	1.03890044333699e-05	-	Chr09	3251349	3254283	+	654	-	-	-
Glyma.06G125300	169.504600244386	73.403598711012	106.133835249861	366.680668923332	312.603071255251	326.871047872114	116.347344735086	335.384929350233	-1.52774785253694	3.87330017229268e-07	1.03890044333699e-05	-	Chr06	10216506	10218901	-	192	-	-	-
Glyma.10G286600	278.243400401163	334.150710550129	309.772738656097	145.46010006876	157.284564153585	168.186556608617	307.38894986913	156.977073610321	0.96897466562738	3.87345546322557e-07	1.03890044333699e-05	-	Chr10	50621082	50627984	+	1260	-	-	-
Glyma.10G207200	63.9640000922213	30.676130804602	43.143835467423	224.250987606005	109.11616638155	172.937589281177	45.9279887880821	168.768247756244	-1.87764104415431	3.88563972736473e-07	1.04147545671228e-05	-	Chr10	43871692	43877661	+	375	-	-	-
Glyma.13G353400	86.3514001244987	94.2195446141348	74.2073970039676	28.2839083467033	31.4569128307171	19.0041306902392	84.9261139142004	26.2483172892199	1.69374739684791	3.89582932960827e-07	1.04351277033335e-05	-	Chr13	44198627	44203924	-	1446	-	-	PFK
Glyma.17G162600	293.168333756014	259.651535738953	407.277806812473	96.9734000458399	122.878565744989	152.983252056426	320.032558769147	124.278405949085	1.36552433644684	3.97271999832127e-07	1.06340165054666e-05	-	Chr17	14432028	14434043	+	861	-	-	-
novel.93	194.024133613071	179.674480426955	213.993423918418	462.643929385361	329.31455619657	457.999549634765	195.897345986148	416.652678405565	-1.08723872152871	3.9800197270238e-07	1.06464867442458e-05	-	Chr01	41526096	41530363	-	2257	-	-	-
Glyma.16G175600	347.537733834402	315.525916847335	350.327943995475	178.794706334517	167.114849413185	192.891926505928	337.797198225737	179.600494084543	0.91170073596883	3.98284348768205e-07	1.06469752437294e-05	-	Chr16	33709232	33710656	-	1425	-	-	UDPGT
Glyma.06G027000	1449.85066875702	1349.74975540249	1793.0578020261	644.469054471311	681.238768490217	903.646414320874	1530.8860753952	743.118079094134	1.04287791107471	4.0077723878461e-07	1.07065156062857e-05	-	Chr06	2087092	2088456	-	738	-	-	zf-B_box
Glyma.13G166500	874.174667927024	1003.54770775055	1120.87684544365	589.921516945526	512.157862025113	549.219376947913	999.533073707075	550.432918639517	0.861350575198283	4.01901988518535e-07	1.07294522921584e-05	-	Chr13	28130740	28131821	-	447	-	-	-
Glyma.09G040600	7496.58081080833	6732.31513550998	14300.455704032	3845.60139556784	2005.37819295821	3138.53218349301	9509.78388345012	2996.50392400635	1.66621613218419	4.02917305978549e-07	1.07494390725396e-05	-	Chr09	3385940	3388420	+	477	-	-	-
Glyma.01G175700	16392.9071569681	19497.9678546251	15328.141864866	8629.62246449594	9785.06594740494	10395.2594875608	17073.0056254864	9603.31596648724	0.830061798976745	4.04569365298214e-07	1.07842615168308e-05	-	Chr01	51244446	51248246	+	336	-	-	-
Glyma.18G016700	297.432600428829	334.150710550129	352.053697414172	163.642612577355	156.301535627626	185.290274229832	327.87900279771	168.411474144938	0.96161727272616	4.04757582728842e-07	1.07842615168308e-05	-	Chr18	1192570	1193911	-	1017	-	-	-
Glyma.13G087800	40.5105333917401	52.5876528078892	50.9097258515591	132.328285479219	123.861594270949	110.223958003387	48.0026373503962	122.137945917852	-1.34509049092768	4.06706342452401e-07	1.08290264708991e-05	-	Chr13	20079805	20085324	+	1017	-	-	-
Glyma.08G162200	1163.07873501022	1281.8240371923	1063.92698262665	731.341058679043	628.155228088382	628.086519312406	1169.60991827639	662.52760202661	0.819675232869827	4.11021724058058e-07	1.09367047790287e-05	-	Chr08	12635478	12640656	+	1794	-	-	YTH
Glyma.08G328000	165.240333571572	210.350611231557	182.929862381874	531.333421084498	315.552156833131	559.671648827545	186.173602395001	468.852408915058	-1.33291190364315	4.12652376230713e-07	1.09728513130689e-05	-	Chr08	44589948	44593029	-	1050	-	-	-
Glyma.06G192700	332.612800479551	446.995048867058	547.063833726924	193.94680009168	145.488221842067	206.194817989095	442.223894357844	181.876613307614	1.28283942252251	4.15744852149663e-07	1.10477959656277e-05	-	Chr06	17030300	17033132	-	498	-	-	TB2_DP1_HVA22
Glyma.20G142000	1708.90486913051	1315.78689629739	3496.37642627996	692.955754494231	698.933281957496	674.646639503492	2173.68939723596	688.845225318406	1.65828955789399	4.23677528933224e-07	1.1251178225531e-05	-	Chr20	38055037	38057101	-	1056	-	-	-
Glyma.05G103600	809.144601166599	1069.28227376041	501.331368131455	1734.4096654032	2166.59487121564	2536.10124061242	793.252747686156	2145.70192574375	-1.4365231234906	4.25696997218143e-07	1.12973649452652e-05	-	Chr05	27608668	27612225	-	978	-	-	-
Glyma.19G182400	110.870933493184	93.1239685139705	44.0067121767715	247.484198033654	277.214044320694	247.05369897311	82.6672047279752	257.250647109153	-1.64505553175406	4.28047874074426e-07	1.13522801971633e-05	-	Chr19	44132739	44137801	+	840	-	-	PfkB
Glyma.20G102200	52.2372667419807	35.0584352052595	94.0535613189821	437.39043979009	192.673591088142	193.84213304044	60.4497544220741	274.635387972891	-2.17623426167654	4.29615680028716e-07	1.13863690291371e-05	-	Chr20	34500889	34502958	+	585	-	-	GRAM
Glyma.15G026500	2844.26587076744	1952.31661049289	1582.51588494508	304.052014727061	529.852375492391	915.99909926953	2126.36612206847	583.301163162994	1.8656969211309	4.33761635993392e-07	1.14886984692284e-05	-	Chr15	2142191	2147489	+	2562	-	-	Lipoxygenase
Glyma.08G115100	2569.22067037089	2247.0265814371	2478.18190924878	4282.99183535793	3743.37262685533	3920.55216139635	2431.47638701892	3982.3055412032	-0.711665269832214	4.36110802257795e-07	1.15433346425583e-05	-	Chr08	8813513	8816792	-	1382	-	-	Tubulin
Glyma.10G160300	811.276734503007	497.391549474619	706.696024956389	1403.08388191325	1553.18507101666	1324.58790910967	671.788102978005	1426.95228734653	-1.08645361565126	4.40520992848138e-07	1.16524161835263e-05	-	Chr10	39440769	39442935	-	414	-	-	Ribosomal_S24e
Glyma.03G036600	92.7478001337209	120.513371018079	173.43821857904	40.4055833524333	34.4059984085968	46.5601201910861	128.899796576947	40.4572339840387	1.67490230725419	4.42798798295364e-07	1.1701380343428e-05	-	Chr03	4432910	4435002	-	1164	-	-	-
Glyma.18G197600	321.952133797514	397.694124359662	419.358080743352	158.591914658301	144.505193316107	210.945850661655	379.668112966843	171.347652878688	1.14782451315504	4.4295262959097e-07	1.1701380343428e-05	-	Chr18	47409831	47414924	-	1555	-	-	Glycos_transf_1
Glyma.01G200400	84.2192667880914	101.888577315285	135.471643367708	22.2230708438383	40.3041695643563	33.2572287079186	107.193162490362	31.9281563720377	1.74911349583842	4.44021652348912e-07	1.17219389977009e-05	-	Chr01	53401726	53403810	-	999	-	-	-
Glyma.01G173000	391.246467230754	381.260482857197	390.883149334852	202.027916762167	233.960789178458	198.593165713	387.796699807601	211.527290551208	0.874665130066408	4.56244676840236e-07	1.20367378355914e-05	-	Chr01	51026937	51035200	+	1548	-	-	-
Glyma.04G179500	132.192266857257	44.9186201067387	48.3210957235138	205.058335513599	447.277979311759	382.93323340832	75.1439942291699	345.089849411226	-2.20215777276588	4.58726670888524e-07	1.20943031764932e-05	-	Chr04	44454537	44455978	+	354	-	-	-
Glyma.02G142400	24.5195333686848	40.5363157060813	37.1036985019838	1.01013958381083	0.983028525959909	0	34.0531825255833	0.664389369923581	5.70176292449987	4.61013739900616e-07	1.21466574397867e-05	-	Chr02	14688639	14689877	-	162	-	-	-
Glyma.17G114300	1221.71240176143	1376.04358180643	1058.74972237056	702.047010748529	693.035110801736	662.293954554836	1218.83523531281	685.792025368367	0.829093631048165	4.62144209754171e-07	1.21684894732921e-05	-	Chr17	9049860	9050962	-	426	-	-	-
Glyma.18G111300	460.540800663993	510.538462676591	667.00369632636	211.119173016464	268.366787587055	277.460308077492	546.027653222315	252.315422893671	1.11455249432035	4.6651327342684e-07	1.22755111477694e-05	-	Chr18	13192438	13193751	+	543	-	-	GST_C
Glyma.16G135900	1.06606666820369	3.28672830049308	3.45150683739384	34.3447458495683	21.626627571118	38.9584679149904	2.60143393536353	31.6432804452256	-3.58369064489195	4.68035479942392e-07	1.23075318117663e-05	-	Chr16	29327647	29331165	-	1131	-	-	TIR
Glyma.07G033700	35.1802000507217	62.4478377093684	30.2006848271961	4.04055833524333	6.88119968171937	6.65144574158372	42.6095741957621	5.85773458618214	2.8541007573739	4.7443167858624e-07	1.24675944114528e-05	-	Chr07	2636344	2637789	+	945	-	-	2OG-FeII_Oxy
Glyma.04G027800	237.732867009422	256.36480743846	258.00013609519	128.287727143976	136.640965108427	120.676229883019	250.699270181024	128.534974045141	0.964473790398841	4.80475288634159e-07	1.26181888178633e-05	-	Chr04	2286032	2289470	+	1216	-	-	DUF6
Glyma.10G255500	339.009200488773	342.915319351444	232.976711524084	759.624967025746	608.494657569184	602.430942880583	304.967077121434	656.850189158504	-1.10904991330006	4.81547707656027e-07	1.26381192649933e-05	-	Chr10	48237884	48240401	-	1350	-	-	Tubulin
Glyma.19G181700	13.8588666866479	14.2424893021367	38.8294519206807	0	0	0	22.3102693031551	0	6.95890711232873	4.87257857983698e-07	1.27796608790103e-05	-	Chr19	44024142	44024535	-	165	-	-	-
Glyma.09G011000	1401.87766868785	1637.88626974572	1862.08793877398	919.227021267858	905.369272409076	933.102816890745	1633.95062573585	919.233036855893	0.830278813838955	4.88279505351842e-07	1.27973873993087e-05	-	Chr09	841748	846675	+	1038	-	-	-
Glyma.19G173200	90.6156667973135	64.6389899096971	68.1672600385283	159.602054242112	188.741476984303	173.887795815689	74.473972248513	174.077109014034	-1.22699596415099	4.88642985417191e-07	1.27973873993087e-05	-	Chr19	43370394	43373186	+	420	-	-	RRM_1
Glyma.16G219500	2337.88420337069	1606.11456284095	4669.02587428452	793.969712875314	1025.29875257619	649.941269606181	2871.00821349872	823.069911685894	1.80276198030898	4.88886103267894e-07	1.27973873993087e-05	-	Chr16	37677371	37680638	-	969	-	-	Aldo_ket_red
Glyma.07G139300	73.5586001060545	166.527567224983	108.722465377906	17.1723729247842	39.3211410383964	16.1535110867033	116.269544236314	24.215675016628	2.26302540050895	4.93267552998467e-07	1.29036999328191e-05	-	Chr07	16550454	16553127	+	438	-	-	-
Glyma.08G330100	9.59460001383319	3.28672830049308	18.1204108963177	59.5982354448391	61.9307971354743	59.8630116742535	10.3339130702146	60.4640147515223	-2.51239523760941	4.95219297689276e-07	1.29463555956226e-05	-	Chr08	44771748	44776408	-	975	-	-	NUDIX
Glyma.03G113600	141.786866871091	120.513371018079	75.9331504226645	280.818804299411	274.264958742815	282.211340750052	112.744462770611	279.098367930759	-1.31345252106799	4.97998982065881e-07	1.30105864971094e-05	-	Chr03	32066847	32080424	+	1275	-	-	-
Glyma.06G025800	752.643067751804	757.043085213572	641.117395045906	403.045693940522	431.5495228964	382.93323340832	716.93451600376	405.842816748414	0.820185970226581	5.08186669425973e-07	1.32681483276553e-05	-	Chr06	1968737	1974567	-	2570	-	-	-
novel.204	249.459600359663	323.194949548486	366.722601473095	113.135633386813	138.607022160347	156.784078194473	313.125717127081	136.175577913878	1.20182543613764	5.11226680135351e-07	1.33388802133439e-05	-	Chr02	14504969	14506088	-	851	-	-	-
Glyma.18G046300	40.5105333917401	72.3080226108477	44.8695888861199	14.1419541733517	4.91514262979955	4.7510326725598	52.5627149629026	7.93604315857033	2.73307451853565	5.17969973949131e-07	1.35060838226632e-05	-	Chr18	4003888	4008867	-	1923	-	-	Pkinase
Glyma.13G335700	281.441600405774	370.304721855553	326.167396133718	179.804845918328	145.488221842067	144.431393245818	325.971239465015	156.574820335404	1.05830582230442	5.20691889967384e-07	1.35682814921559e-05	-	Chr13	42920758	42925493	+	2466	-	-	Pkinase_Tyr
Glyma.15G040900	70.3604001014434	50.3965006075605	50.0468491422107	11.1115354219192	17.6945134672784	10.4522718796316	56.9345832837382	13.086106922943	2.12006087512515	5.24658041883721e-07	1.36628003775301e-05	-	Chr15	3207092	3207867	+	543	-	-	-
Glyma.17G005000	105.540600152165	109.557610016436	56.9498628169984	13.1318145895408	14.7454278893986	30.4066091043827	90.6826909951998	19.4279505277741	2.21485684787372	5.32173812364234e-07	1.3849574386073e-05	-	Chr17	477553	479246	-	747	-	-	-
Glyma.02G146300	319.820000461106	393.311819959005	560.006984367151	201.017777178356	145.488221842067	159.634697798009	424.379601595754	168.713565606144	1.33270429278734	5.32820368103771e-07	1.38574546316124e-05	-	Chr02	15099613	15101564	+	420	-	-	-
Glyma.20G177800	221.741866986367	224.593100533694	135.471643367708	509.11035024066	446.294950785799	407.638603305631	193.93553696259	454.347968110697	-1.23172663782613	5.3512204822901e-07	1.39083430098052e-05	-	Chr20	41524383	41531869	-	2514	-	-	Mito_carr
Glyma.10G150400	102.342400147554	118.322218817751	142.374657042496	46.4664208552983	47.1853692460756	47.510326725598	121.0130920026	47.054038942324	1.36576584851254	5.39814023979628e-07	1.40212518908935e-05	-	Chr10	38573748	38575248	+	795	-	-	F-box
Glyma.15G063200	52.2372667419807	40.5363157060813	45.7324655954684	128.287727143976	104.20102375175	120.676229883019	46.1686826811768	117.721660259582	-1.34999920843242	5.40258520159001e-07	1.40237614067287e-05	-	Chr15	4834356	4840906	-	2403	-	-	Kinesin
novel.905	60.7658000876102	64.6389899096971	130.294383111617	24.24335001146	7.86422820767927	14.2530980176794	85.2330577029749	15.4535587456062	2.47057193545944	5.45508283933099e-07	1.41472138704296e-05	-	Chr09	36741509	36745326	-	3818	-	-	-
novel.1328	1325.12086857718	1258.81693908885	2733.59341521592	473.75546480728	624.223113984542	684.148704848612	1772.51040762732	594.042427880145	1.57749206032459	5.45995067681946e-07	1.41472138704296e-05	-	Chr14	6308555	6309470	+	787	-	-	-
Glyma.10G055000	189.759866940256	261.842687939282	350.327943995475	77.7807479534341	105.18405227771	110.223958003387	267.310166291671	97.7295860781773	1.45289767907226	5.46067294661352e-07	1.41472138704296e-05	-	Chr10	5005732	5012941	+	4032	-	-	ABC_membrane
Glyma.14G204700	275.045200396552	292.518818743884	292.515204469128	549.515933593093	495.446377083794	474.153060721468	286.693074536521	506.371790466119	-0.820164196537006	5.47205417772118e-07	1.41675946057994e-05	-	Chr14	46981104	46996696	+	3924	-	-	NB-ARC
Glyma.02G089400	143.919000207498	209.255035131392	331.344656389809	73.7401896181908	73.7271394469932	72.215696622909	228.1728972429	73.2276752293643	1.64244236193894	5.57523797306947e-07	1.44207305239794e-05	-	Chr02	7855938	7856352	-	381	-	-	-
Glyma.03G101000	783.559001129711	826.064379523926	916.375065328065	1785.92678417755	1381.15507897367	1439.56289978562	841.999481993901	1535.54825431228	-0.86628237310794	5.57697928331113e-07	1.44207305239794e-05	-	Chr03	28992737	29005762	-	4715	-	-	ABC_membrane
Glyma.11G244500	577.808134166399	545.596897881851	515.137395481031	915.186462932614	939.775270817673	862.78753333686	546.180809176427	905.916422362383	-0.730585450969651	5.59029711962674e-07	1.44459011209226e-05	-	Chr11	33826234	33831459	+	2481	-	-	-
Glyma.09G214500	1816.57760261908	1621.45262824325	1770.62300758304	1099.03186718619	1105.9070917049	1064.2313186534	1736.21774614846	1089.72342584816	0.672148150271555	5.66419693644604e-07	1.4627489231391e-05	-	Chr09	43780654	43781166	+	273	-	-	-
Glyma.08G133600	199.35446695409	288.136514343226	275.257670282159	118.186331305867	116.980394589229	109.273751468875	254.249550526492	114.813492454657	1.14789430464308	5.67129237280062e-07	1.46364365001497e-05	-	Chr08	10253382	10256582	+	1038	-	-	Pkinase
novel.1302	3.19820000461106	0	1.72575341869692	17.1723729247842	50.1344548239554	34.2074352424306	1.64131780776933	33.8380876637234	-4.35349282238165	5.69905620427086e-07	1.46986790599211e-05	-	Chr13	33847733	33848649	-	917	-	-	-
Glyma.10G245200	1283.54426851724	1050.65748005762	998.348352716168	1937.44772174918	2214.76326898768	1870.00645991954	1110.85003376368	2007.40581688546	-0.854042155042069	5.73585719870955e-07	1.47841352553951e-05	-	Chr10	47373482	47376024	+	794	-	-	-
Glyma.18G296000	14.9249333548516	8.76460880131487	2.58863012804538	50.5069791905416	54.066568927795	55.1119790016937	8.75939076140396	53.2285090400101	-2.63729892076757	5.76496000898204e-07	1.48496528998137e-05	-	Chr18	57311335	57313926	+	240	-	-	-
Glyma.02G227000	1089.52013490417	1546.95345343207	964.696161051578	457.593231466307	632.087342192222	403.837777167583	1200.38991646261	497.839450275371	1.26941002784263	5.84350326317656e-07	1.50423565482231e-05	-	Chr02	41401576	41404754	+	2088	-	-	-
Glyma.16G119000	1453.04886876163	4078.82982091191	837.853284777355	171.723729247842	57.0156545056747	179.589035022761	2123.24399148363	136.109472925426	3.96332310027772	5.86898057355043e-07	1.50982989713443e-05	-	Chr16	26523662	26527148	-	1137	-	-	Str_synth
Glyma.02G127300	115.135200165998	82.1682075123269	109.585342087254	19.1926520924058	32.439941356677	39.9086744495023	102.29624992186	30.5137559661951	1.74326519157218	5.89197643724064e-07	1.51477904424773e-05	-	Chr02	12830663	12833583	+	1014	-	-	-
novel.1856	27.7177333732959	24.1026742036159	10.3545205121815	0	0	0	20.7249760296978	0	6.83723665924859	5.94600862919563e-07	1.5276959838122e-05	-	Chr19	30492270	30493181	+	597	-	-	-
Glyma.08G265400	474.399667350641	491.913668973797	529.806299539954	292.940479305141	289.010386632213	284.111753819076	498.706545288131	288.68753991881	0.789497062543856	6.00574798939577e-07	1.54206186591415e-05	-	Chr08	31536421	31541914	-	1299	-	-	-
Glyma.19G186600	13.8588666866479	9.86018490147923	6.04013696543922	41.4157229362441	59.9647400835545	47.510326725598	9.91972951785546	49.6302632484655	-2.34354843527982	6.02386746511857e-07	1.54572975973176e-05	-	Chr19	44503260	44512222	+	2835	-	-	WD40
Glyma.19G075800	1217.44813508861	1220.4717755831	1476.38204969522	727.300500343799	731.373223314172	799.123695524559	1304.76732012231	752.59913972751	0.794324740918438	6.11247804419205e-07	1.56738800333306e-05	-	Chr19	27389417	27399207	-	1626	-	-	AMP-binding
Glyma.02G277300	234.534667004811	285.945362142898	240.74260190822	477.796023142524	434.49860847428	490.306571808172	253.740877018643	467.533734474992	-0.882909268583938	6.1160481475563e-07	1.56738800333306e-05	-	Chr02	46010712	46013329	-	966	-	-	-
Glyma.07G023700	216.411533645349	313.334764647007	434.026984802275	112.125493803002	125.827651322868	123.526849486555	321.257761031544	120.493331537475	1.41654260879457	6.16148968344056e-07	1.57803031841713e-05	-	Chr07	1825609	1828774	-	999	-	-	Epimerase
Glyma.08G263100	54.3694000783881	50.3965006075605	40.5552053393776	125.257308392543	130.742793952668	109.273751468875	48.4403686751087	121.757951271362	-1.33542794837775	6.1744311496176e-07	1.58034075240244e-05	-	Chr08	28322189	28334122	+	768	-	-	-
Glyma.15G082400	69.2943334332397	122.704523218408	68.1672600385283	26.2636291790816	18.6775419932383	23.755163362799	86.7220388967254	22.898778178373	1.91817671110374	6.29890246047545e-07	1.61117611666679e-05	-	Chr15	6283505	6285316	-	462	-	-	zf-Dof
Glyma.01G109300	1385.88666866479	1299.35325479493	1034.5891745088	2371.80774278783	2408.41988860178	2050.54570147681	1239.94303265618	2276.92444428881	-0.877375774790001	6.35027882012482e-07	1.62328750663837e-05	-	Chr01	37232123	37235134	-	1350	-	-	Tubulin
Glyma.04G028600	125.795866848035	99.6974251149566	63.852876491786	231.321964692681	256.570445275536	258.456177387253	96.4487228182593	248.782862451823	-1.37327478661624	6.45432414867802e-07	1.64883849861539e-05	-	Chr04	2318784	2324254	-	2211	-	-	-
Glyma.08G129300	157.777866894146	150.093925722517	299.418218143916	20.2027916762167	58.9817115575946	58.9128051397416	202.43000358686	46.0324361245176	2.13689907662672	6.46155915131124e-07	1.64964137116947e-05	-	Chr08	9956936	9958205	-	585	-	-	-
Glyma.16G053300	182.297400262831	120.513371018079	216.582054046463	42.425862520055	63.8968541873941	67.4646639503492	173.130941775791	57.9291268859328	1.58064816686418	6.46842725089498e-07	1.65034961606379e-05	-	Chr16	5180282	5183019	-	1362	-	-	-
Glyma.U014500	816.607067844025	697.881975804696	736.896709783585	419.207927281495	435.48163700024	320.219602130531	750.461917810769	391.636388804089	0.938592286315204	6.48143092727614e-07	1.65127095427955e-05	-	scaffold_21	1753849	1756215	+	834	-	-	-
Glyma.07G072500	890.16566795008	1097.76725236469	633.35150466177	357.589412669035	438.43072257812	338.273526286258	873.761474992179	378.097887177804	1.20769888716397	6.48428013370473e-07	1.65127095427955e-05	-	Chr07	6578861	6584270	-	3009	-	-	C2
Glyma.11G040300	19.1892000276664	36.1540113054238	74.2073970039676	1.01013958381083	5.89817115575946	1.90041306902392	43.1835361123526	2.9362412695314	3.8827904596105	6.48432705056691e-07	1.65127095427955e-05	-	Chr11	2964358	2966331	-	399	-	-	-
Glyma.13G340100	130.06013352085	110.6531861166	102.682328412467	228.291545941248	223.147475392899	251.80473164567	114.465216016639	234.414584326606	-1.03693466969047	6.60389215827911e-07	1.68065720129134e-05	-	Chr13	43210673	43218069	+	2556	-	-	AAA
Glyma.11G246400	136.456533530072	148.998349622353	171.712465160344	72.7300500343799	54.066568927795	65.5642508813253	152.389116104256	64.1202899478334	1.25137647194371	6.61902384172854e-07	1.68344535714676e-05	-	Chr11	33960749	33965159	+	1815	-	-	Response_reg
[truncated: 6,138 more rows]
