# Supplementary material for: GmSPX8, a nodule-localized regulator confers nodule development and nitrogen fixation under phosphorus starvation in soybean
Source: BMC Plant Biol. 2022 Apr 1;22:161. doi: 10.1186/s12870-022-03556-2 (PMC8973899; doi:10.1186/s12870-022-03556-2)
Supplement: Supplementary file 5 — Additional file 5: Table S2. Cycle threshold (CT) Value of RT-PCR. [file 12870_2022_3556_MOESM5_ESM.xls]

## Sheet: Sheet1
		Cycle threshold
		candidate genes	Actin
SPX9	OP	35.9331	21.0932
		36.0367	21.0268
		35.9331	21.0604
	LP	23.9708	21.4559
		24.1258	21.3425
		24.1311	21.2718
Glyma.03G032400	OP	31.4633	21.0932
		31.3875	21.0268
		31.7546	21.0604
	LP	21.5674	21.4559
		21.6571	21.3425
		21.7853	21.2718
SPX1	OP	29.0038	21.0932
		29.1066	21.0268
		29.0012	21.0604
	LP	22.293	21.4559
		22.3423	21.3425
		22.356	21.2718
SPX4	OP	31.6839	21.0932
		31.606	21.0268
		31.7485	21.0604
	LP	25.9235	21.4559
		25.4808	21.3425
		25.7348	21.2718
SPX3	OP	25.9257	21.0932
		26.0554	21.0268
		25.9133	21.0604
	LP	21.0796	21.4559
		20.9678	21.3425
		20.6004	21.2718
SPX7	OP	24.2524	21.0932
		24.3665	21.0268
		24.2268	21.0604
	LP	19.8163	21.4559
		19.6987	21.3425
		19.6203	21.2718
SPX8	OP	25.0836	21.0932
		24.9874	21.0268
		25.0943	21.0604
	LP	19.5658	21.4559
		19.5291	21.3425
		19.5517	21.2718
Glyma.10G261900	OP	26.4071	19.9596
		26.4095	20.0812
		26.172	20.0216
	LP	25.1917	20.0304
		24.9758	20.4403
		25.0461	20.5432
